# Supplementary material for: ATPase-Dependent Control of the Mms21 SUMO Ligase during DNA Repair
Source: PLoS Biol. 2015 Mar 12;13(3):e1002089. doi: 10.1371/journal.pbio.1002089 (PMC4357442; doi:10.1371/journal.pbio.1002089)
Supplement: S1 Data — (XLSX) [file pbio.1002089.s001.xlsx]

## Sheet: Fig 1E
Chromosome segregation in smc5-S1 mutant cells
		empty vector									SMC5									smc5-S1
		Unbudded	Budded				Rebudded		Total		Unbudded	Budded				Rebudded		Total		Unbudded	Budded				Rebudded		Total
	time after G1 release		1 nucleus	Anaphase nucleus	2 nuclei	Nuclear missegregation	2 nuclei	Nuclear missegregation				1 nucleus	Anaphase nucleus	2 nuclei	Nuclear missegregation	2 nuclei	Nuclear missegregation				1 nucleus	Anaphase nucleus	2 nuclei	Nuclear missegregation	2 nuclei	Nuclear missegregation
	0	293	14	7	0	0	0	0	314		366	17	7	5	0	0	0	395		175	7	8	1	0	0	0	191
	20	143	114	5	0	0	0	0	262		71	121	6	0	0	0	0	198		87	131	11	2	0	0	0	231
	40	83	341	6	1	0	0	0	431		15	160	5	3	0	0	0	183		68	325	15	1	0	0	0	409
	60	43	208	56	1	0	0	0	308		13	114	40	18	1	0	0	186		42	137	44	1	3	0	0	227
	75	37	116	98	2	69	0	0	322		5	20	35	37	5	1	0	103		8	85	52	0	36	1	2	184
	90	24	73	72	2	86	7	26	290		21	45	22	76	9	4	1	178		11	45	35	7	44	0	3	145
	105	16	55	49	3	66	7	82	278		22	69	26	27	12	38	7	201		18	35	24	2	26	5	38	148
	120	8	46	41	5	35	3	94	232		17	89	29	63	7	42	11	258		3	33	26	2	32	3	38	137
	135	16	40	16	1	6	9	79	167		8	25	13	35	1	11	3	96		15	27	6	1	15	7	43	114
		Budding	Re-budding	2 nuclei	Anaphase	Nuclear Missegregation					Budding	Re-budding	2 nuclei	Anaphase	Nuclear Missegregation					Budding	Re-budding	2 nuclei	Anaphase	Nuclear Missegregation
	0	6.6879	0	0	2.2293	0					7.34177	0	1.26582	1.77215	0					8.37696	0	0.52356	4.18848	0
	20	45.4198	0	0	1.9084	0					64.1414	0	0	3.0303	0					62.3377	0	0.865801	4.7619	0
	40	80.7425	0	0.232019	1.39211	0					91.8033	0	1.63934	2.73224	0					83.3741	0	0.244499	3.66748	0
	60	86.039	0	0.324675	18.1818	0					93.0108	0	9.67742	21.5054	0.537634					81.4978	0	0.440529	19.3833	1.32159
	75	88.5093	0	0.621118	30.4348	21.4286					94.1748	0.970874	35.9223	33.9806	4.85437					94.0217	1.63043	0	28.2609	20.6522
	90	80.3448	11.3793	0.689655	24.8276	38.6207					85.3933	2.80899	42.6966	12.3596	5.61798					90.3448	2.06897	4.82759	24.1379	32.4138
	105	62.2302	32.0144	1.07914	17.6259	53.2374					66.6667	22.3881	13.4328	12.9353	9.45274					58.7838	29.0541	1.35135	16.2162	43.2432
	120	54.7414	41.8103	2.15517	17.6724	55.6034					72.8682	20.5426	24.4186	11.2403	6.97674					67.8832	29.927	1.45985	18.9781	51.0949
	135	37.7246	52.6946	0.598802	9.58084	50.8982					77.0833	14.5833	36.4583	13.5417	4.16667					42.9825	43.8596	0.877193	5.26316	50.8772

## Sheet: Fig 4H
Smc5 sumoylation rates
Experiment
	Smc5	Smc5(K75I)
1	1	0.448
2	1	0.467
3	1	0.319
4	1	0.785
mean	1	0.50475
Std. Deviation	0	0.198065
S.E.M.	0	0.0990323

## Sheet: Fig 4J
NSE4(ct) sumoylation rates
Experiment
	Smc5	Smc5(K75I)
1	1	0.572
2	1	0.383
3	1	0.319
4	1	0.019
mean	1	0.32325
Std. Deviation	0	0.229516
S.E.M.	0	0.114758

## Sheet: Fig 5
High-throughput SFM Particle Count
WT no ATP			WT ATP			KI no ATP			KI ATP
MW (kDa)	Heigth (nm)		MW (kDa)	Heigth (nm)		MW (kDa)	Heigth (nm)		MW (kDa)	Heigth (nm)
237.698	0.597462		168.312	2.04025		438.218	0.758018		90.9971	0.497256
58.0494	1.08684		97.9441	1.17977		467.542	0.675761		125.043	0.532487
82.2867	0.69854		296.441	2.04833		773.524	0.592202		156.571	1.10552
112.86	0.700875		305.148	2.08116		258.608	0.390853		119.323	0.632196
165.087	1.31952		103.509	1.2406		629.986	2.27894		136.664	0.686461
60.8242	0.572443		132.645	1.60244		147.097	0.313746		212.571	0.518361
51.1977	0.573944		91.1252	1.10704		89.0031	0.474607		526.558	2.13091
95.2946	0.886185		92.0013	1.08474		71.3967	0.322609		72.9066	0.570091
121.935	1.28349		201.96	1.22841		144.635	0.684924		115.96	0.65025
61.4431	0.52991		97.4867	1.37503		287.221	0.569529		51.3557	0.577209
89.6828	0.570775		70.1421	0.777135		344.131	0.561746		96.8158	0.773739
359.384	1.33203		96.4804	1.33845		91.3486	0.459097		245.256	0.682644
54.3604	0.358777		100.296	1.5218		101.752	0.521138		105.097	0.653655
132.294	1.01378		148.497	1.79867		657.475	1.6074		99.7688	0.867826
95.7071	0.687198		104.858	1.81772		125.2	0.69485		128.021	0.730203
547.199	3.48595		145.76	1.46314		212.842	0.53975		198.878	0.52402
78.0015	0.63299		235.037	1.96633		76.5581	0.496321		120.931	0.569008
160.259	0.798618		119.151	1.31648		68.4605	0.53975		173.841	0.622581
53.4941	0.742574		69.1367	0.616405		71.0163	0.397057		367.6	0.754086
98.3067	0.929719		93.8371	1.01309		442.522	0.58628		65.3373	0.441341
551.19	0.605391		422.223	0.783305		75.9208	0.670034		89.431	0.535015
88.9916	0.491714		91.277	1.35079		170.255	0.662589		134.501	0.580614
100.246	0.791612		55.5969	1.0369		138.583	0.549056		159.883	1.22705
122.239	1.25097		286.017	2.20058		107.934	0.583178		98.6975	0.665828
84.4053	0.526741		387.648	4.02891		143.824	0.498803		50.8644	0.513453
74.8802	0.983761		54.3272	1.38694		178.74	0.61792		75.628	0.581542
84.5848	0.587788		51.0814	1.18778		174.303	0.533546		94.91	0.675165
65.0886	0.545922		60.9023	0.678207		189.65	0.552158		254.522	0.676911
130.52	1.26098		92.4223	1.37568		76.0909	0.595586		133.83	0.609087
84.8345	0.580783		290.37	2.01723		228.783	0.696623		163.893	0.798808
79.2023	0.693036		85.489	1.05855		80.7787	0.521138		91.9199	0.815521
91.7542	0.756085		70.476	0.809173		64.4101	0.502525		251.852	0.99868
71.022	0.567439		65.9094	0.583609		115.351	0.583178		91.6965	0.730719
367.209	2.04975		147.557	1.95583		269.962	0.614198		62.6923	0.628276
270.343	1.58102		76.3942	0.846839		155.719	0.513693		167.174	0.622953
119.119	0.686531		54.7757	1.29537		155.335	0.513693		182.802	0.702555
104.187	0.925716		111.164	1.45339		92.7999	0.583178		71.3875	0.631371
245.521	0.826353		80.9906	1.12392		78.0495	0.446689		141.082	0.734124
86.8481	0.619979		50.4158	1.01569		147.234	0.483913		99.7659	0.665416
90.7185	0.54242		84.5436	1.29862		81.7162	0.496321		80.8153	0.456197
94.1577	0.553094		277.703	2.31495		77.1986	0.53975		70.7993	0.58897
313.847	1.9395		95.8704	1.71684		100.944	0.670034		173.447	1.20022
139.303	1.27899		182.326	2.06103		220.048	0.751927		62.1663	0.394091
74.9935	0.510061		107.743	0.982085		106.783	0.620402		61.704	0.506644
53.3888	0.708548		66.7542	0.898535		315.921	0.691305		120.766	0.585101
171.171	1.31602		128.719	1.04222		222.09	0.579633		53.7291	0.617444
63.3844	0.445845		62.9246	0.844978		109.212	0.558362		68.7519	0.494883
115.61	1.07833		145.344	1.32715		73.7021	0.471505		59.3073	0.576281
96.9407	0.583118		159.45	1.49287		150.43	0.528582		350.664	0.750604
75.6351	0.583952		405.815	1.71646		84.3186	0.595586		57.5898	0.571638
71.1788	0.561434		240.757	2.42981		290.514	0.600903		59.6466	0.504478
111.853	1.31001		79.8162	1.04146		61.8944	0.53975		139.335	1.2711
146.406	1.00244		57.355	0.918428		90.5844	0.583178		88.3863	0.676248
76.1571	0.59446		133.67	0.922815		119.018	0.57077		72.3921	0.506025
119.245	1.18291		65.6172	0.883845		52.4322	0.651422		196.625	0.764702
126.984	0.977423		135.127	1.35943		349.466	0.723802		757.24	2.0838
150.138	1.12053		119.837	0.7853		202.869	0.684924		70.445	0.498907
103.532	0.807124		63.104	0.641614		374.999	0.599308		260.83	0.833905
76.0952	0.56944		50.7575	0.745209		408.04	0.703536		106.169	0.689763
63.9456	0.512897		122.801	0.999988		229.393	1.60064		104.845	0.788904
215.462	1.31502		75.7784	0.882315		536.607	0.63281		108.531	0.661908
131.289	0.993769		62.1612	0.93373		53.5399	0.502525		156.135	0.640903
66.1635	0.561434		55.9688	0.890884		98.0447	0.583178		108.703	0.687287
124.333	1.19592		55.5429	0.853241		181.296	0.610475		193.654	0.709859
72.5075	0.553928		503.263	1.54056		136.324	0.576974		56.6606	0.488694
172.3	1.12087		153.847	1.05145		410.209	0.592202		210.258	0.850246
89.4992	0.777101		156.696	1.60472		459.061	0.629946		232.525	0.84059
70.9005	1.01779		154.179	1.26533		64.7938	0.53975		51.8672	0.60104
88.9896	0.486043		620.96	2.16769		79.9278	0.651422		66.8946	0.61373
86.6646	0.733567		60.24	0.871604		103.116	0.483913		61.7828	0.559878
79.1012	0.58145		141.469	1.4364		60.403	0.576974		61.7724	0.565758
863.058	1.36272		72.7577	0.755614		165.568	0.63281		202.659	0.601164
53.0504	0.497885		98.2023	0.772906		454.03	0.561225		54.1172	0.482194
135.469	1.4246		51.4384	0.87191		124.9	0.567668		115.958	0.667066
69.1054	0.485375		52.7304	0.763265		103.797	0.502525		99.1365	1.1637
65.1773	0.571942		52.3632	0.770304		69.8251	0.558362		82.9991	0.535427
125.802	1.23746		63.3257	0.893945		118.634	0.63281		130.129	0.692238
115.82	1.31201		62.3031	0.772141		74.3426	0.576974		99.2387	0.528206
71.5378	0.480372		518.213	4.33313		227.679	0.639014		88.5458	0.693889
116.724	1.01428		442.427	1.93369		195.192	0.589382		58.9778	0.566996
712.427	3.31757		141.493	1.38621		162.031	0.688646		93.3629	0.745575
77.6385	0.675522		108.023	1.24742		102.052	0.583178		86.3829	0.635085
151.929	0.925716		135.581	1.66976		65.2208	0.558362		213.531	0.69946
84.8738	0.619479		437.791	1.71291		100.007	0.72587		82.2624	0.677486
62.1858	0.628486		52.9166	0.79999		75.0667	0.483913		602.476	2.09126
357.575	0.378677		72.7307	0.985145		550.122	0.664307		128.656	0.989457
152.676	1.05382		76.8991	0.947808		136.537	0.670034		163.274	0.65675
136.658	1.39758		135.602	1.2638		87.8553	0.533546		255.599	2.27108
108.465	0.66318		117.665	0.757451		643.733	0.67934		208.662	0.995183
72.3775	0.628486		136.158	0.729193		440.007	0.64832		114.818	0.572722
84.3208	0.65901		67.0399	0.859056		626.644	0.765753		86.1915	0.658607
80.2483	0.681527		50.6907	0.82793		122.13	0.69485		276.254	1.64389
128.647	0.835646		212.342	1.4697		401.594	0.598688		634.597	0.89649
463.076	2.41812		183.936	1.49998		187.395	0.699813		98.5078	0.913322
104.372	0.939727		114.288	1.24433		74.3426	0.614198		154.961	0.562168
101.003	1.07333		137.851	1.26123		84.8291	0.508729		89.0922	0.626729
80.2318	0.572443		158.697	0.792013		391.749	0.55526		89.1583	0.697913
78.41	0.616977		154.914	1.26062		113.476	0.607994		103.609	0.760121
76.0167	0.479704		65.0627	0.853617		190.164	0.573251		119.762	0.681716
99.037	0.746077		55.6843	0.862269		78.7334	0.595586		87.692	0.680581
90.2543	0.775266		118.615	0.645057		603.706	0.678011		149.754	0.792515
309.402	2.08862		79.2072	0.945414		94.9318	0.558362		94.6976	0.687699
119.449	1.08134		108.26	1.13428		98.2983	0.545954		107.535	0.722982
83.0995	0.592458		60.6146	0.894175		64.8371	0.614198		71.6566	0.665106
67.2817	0.619979		126.683	1.15787		89.0497	0.620402		89.5122	0.595057
91.9356	0.522404		308.121	1.96415		228.403	0.682442		87.9536	0.674081
73.6587	0.624483		184.626	1.38621		145.619	0.670034		112.196	0.869373
50.7893	0.610472		388.742	2.2545		160.967	0.986439		68.0918	0.460529
106.256	0.566772		100.989	1.14368		102.732	0.545954		171.246	0.588661
89.1258	0.612474		146.024	1.1697		162.965	0.603031		87.3823	0.565758
102.096	0.570775		63.6976	0.96407		89.0529	1.24701		60.2399	0.476623
66.5348	0.560934		209.535	0.739513		103.543	0.980235		73.986	0.52769
88.8514	0.666849		174.417	2.17223		797.106	0.716564		102.413	0.6421
81.4469	0.653505		93.342	0.8645		94.6348	0.744482		331.945	1.22509
204.519	1.06923		132.83	0.794942		97.7878	0.57077		115.503	0.818513
92.6889	1.24746		178.593	1.14658		171.406	0.573251		63.6192	0.467648
177.579	0.67192		401.935	3.0667		82.4001	0.558362		125.233	0.55508
125.261	1.28299		131.427	1.24291		668.8	0.693299		100.082	0.681716
104.261	1.18942		146.268	1.47078		71.7002	0.558362		52.387	0.594851
64.3458	0.474867		57.4911	1.01382		119.785	0.63281		118.692	0.583709
115.68	0.759254		159.465	1.51053		50.2135	0.428077		145.05	0.666808
114.442	0.953738		142.243	1.21344		74.1291	0.483913		75.6246	0.486837
59.1242	0.480872		148.762	1.73366		100.474	0.558362		61.0247	0.52769
108.143	0.74591		147.335	1.26393		315.667	1.15927		51.9629	0.511596
116.629	1.09735		55.9917	0.785479		68.2068	1.15395		327.299	0.877833
59.838	0.720057		66.6376	0.831715		76.2611	0.595586		68.3777	0.519334
94.8363	0.484708		145.123	1.18403		159.005	0.688646		74.7911	0.530785
60.1289	0.517901		69.646	1.08534		96.8936	0.620402		109.054	0.550077
91.7026	0.58612		216.105	0.840604		96.5099	0.620402		189.876	1.38427
77.2464	0.542086		88.2322	1.01078		254.19	0.643445		77.7857	0.646846
167.185	0.534413		59.7459	0.863351		167.696	0.536027		371.401	1.19269
75.1133	0.666515		489.772	2.01529		96.7235	0.583178		80.7949	0.671605
84.9644	0.489378		203.455	1.59435		86.9611	0.576974		101.937	0.635394
139.843	1.54169		150.178	1.54223		555.525	0.600239		84.4711	0.685842
97.2195	0.875677		78.2565	0.81975		238.035	0.576974		82.3732	0.689247
145.333	1.01745		72.697	0.99841		287.568	0.646769		108.39	0.843891
82.8787	0.574111		68.1254	1.4916		145.789	0.604892		430.08	0.992793
67.7479	0.50439		102.305	1.02153		124.943	0.781706		79.2828	0.635394
80.8383	0.554929		125.018	1.32504		70.6791	1.04228		411.714	1.67839
100.609	0.834145		229.375	0.994523		80.0546	0.614198		80.9817	0.497463
210.686	1.57188		67.3277	0.863621		137.221	0.645218		114.645	0.78519
80.7247	0.479037		56.2885	1.10062		77.7959	0.595586		542.632	1.39013
681.264	0.757894		100.587	1.4751		142.72	0.63281		821.108	1.46444
55.3384	0.421826		97.0867	0.896997		136.54	1.00505		79.6198	0.663559
127.462	0.861333		587.875	0.692653		143.567	0.528582		72.7888	0.600421
82.6869	0.726562		147.791	0.652595		100.344	0.428077		109.903	0.551521
659.249	3.84898		395.427	1.73543		165.271	0.651422		77.4325	0.644989
89.1051	0.593793		84.2781	0.842879		225.587	0.614198		161.154	1.26089
107.972	0.850991		115.368	0.898653		83.5078	0.707258		186.914	0.798653
68.4391	0.498886		149.627	0.947455		182.877	0.791012		90.5864	0.618372
168.792	1.06182		54.5671	0.824927		287.568	0.665381		135.523	0.898775
73.5989	0.539417		128.786	1.19879		393.587	0.6477		115.368	0.743821
59.5389	0.554429		700.217	1.4492		219.364	0.66383		81.6777	0.713078
90.6937	0.637159		56.1606	0.911376		381.355	0.682442		113.106	0.613627
68.3814	0.719056		205.874	2.45683		116.672	0.620402		315.287	0.678105
72	0.560934		386.382	1.63354		104.908	0.533546		115.557	0.659019
77.5188	0.637993		119.543	1.36253		138.626	0.595586		193.98	0.664673
123.072	1.10836		61.1466	0.826322		152.609	0.63281		130.805	0.584328
96.4087	1.21194		142.529	1.2407		74.2559	0.508729		123.306	0.591137
127.011	0.997271		173.097	1.47199		186.37	0.655144		412.092	1.5527
58.4042	0.526407		67.9423	0.921137		398.528	0.626042		72.7488	0.813354
163.759	1.34304		137.62	1.78755		59.6356	0.53975		54.0023	0.530475
70.8056	0.842151		485.253	2.54171		68.7575	0.502525		118.251	0.982339
95.9011	0.785608		135.861	1.1275		921.542	0.682981		83.8192	0.70565
474.454	2.26195		169.967	1.37999		308.551	1.14154		107.77	0.688525
73.8815	0.547924		274.815	1.63068		93.1836	0.558362		77.5549	0.579376
117.161	1.10335		166.182	1.43364		795.788	0.630851		68.9751	0.804689
332.048	1.17941		324.371	2.68521		135.43	0.623504		133.142	0.5981
74.1498	0.644999		180.131	0.950069		104.354	0.645218		81.4753	0.585256
79.5982	0.383296		50.1692	0.760439		183.598	0.536027		404.499	1.36312
80.1905	0.598463		64.7528	0.784317		51.2811	0.502525		57.7336	0.468886
139.825	1.4241		55.4576	0.887847		247.244	0.607994		101.214	0.513969
54.9671	0.741574		84.2128	0.836779		65.5178	0.521138		94.0033	0.701317
473.426	2.18853		78.1776	0.909982		221.62	0.696623		137.37	0.632609
63.7063	0.497385		133.996	1.25691		106.526	0.583178		80.8831	0.554926
97.1821	0.541085		146.207	0.802153		127.542	0.558362		114.039	0.660876
133.627	1.10886		82.8797	0.802443		477.648	0.635673		138.784	0.758264
81.4636	1.12687		65.072	0.819001		91.522	0.57077		129.985	0.803451
447.263	2.87923		144.858	0.92288		72.0839	0.63281		133.213	0.586494
484.781	1.4627		206.856	0.639088		87.3447	0.614198		78.0961	0.602897
450.052	2.53746		92.064	0.482094		104.097	0.57077		137.377	0.724426
78.67	0.63299		65.2468	0.908762		127.799	0.670034		259.829	0.84059
107.559	0.509894		53.8826	0.729415		54.0537	0.856155		75.3618	0.512525
79.4704	0.657175		161.962	1.1426		113.005	0.576974		91.2209	0.583502
126.969	1.05732		77.6039	0.727585		100.731	0.670034		59.2638	0.55245
69.4253	0.604968		423.3	2.30463		652.168	0.88681		80.799	0.565139
72.8913	0.700542		124.099	1.16567		62.5751	0.459097		108.869	0.734743
150.934	0.334425		445.179	1.8009		526.758	0.630151		76.1744	0.566686
87.3412	0.605468		132.041	0.93508		123.025	0.558362		267.089	0.689468
626.329	2.59851		445.794	2.12487		84.8724	0.63281		95.6204	0.680581
122.026	1.26948		86.3285	0.734818		85.1261	0.459097		90.1235	0.552346
238.686	0.93112		84.8693	0.817029		282.623	0.623504		69.0065	0.536975
198.252	1.40809		81.1163	0.847002		248.218	0.567668		171.375	0.654274
74.814	0.547423		175.095	1.32707		110.533	0.558362		119.887	0.688318
130.462	1.09134		74.8759	0.848149		191.185	0.595586		107.621	0.763216
303.115	1.24613		67.7824	0.763079		209.902	0.640255		113.441	0.818925
386.632	2.00335		123.838	0.997755		96.7235	0.645218		94.4551	0.800665
57.7709	1.0358		115.42	0.886412		82.7838	0.595586		248.437	1.45262
75.2453	0.574945		80.4193	0.718759		63.259	0.521138		85.7855	0.743408
99.3959	0.728063		131.112	1.25596		435.622	0.673756		102.398	0.537491
75.1028	0.503389		523.258	2.11313		223.668	0.53975		233.695	0.780424
115.688	1.12837		200.005	1.20909		101.882	0.620402		92.8363	0.579376
91.4983	0.739238		70.4127	0.763462		269.408	0.637463		120.462	0.776009
83.6957	0.635491		167.052	1.12054		60.2296	0.409465		119.317	0.758471
63.8198	0.479371		75.6936	0.796623		163.222	0.603031		84.2606	0.663868
124.128	0.673854		172.601	1.41297		191.615	0.692368		440.07	1.62836
92.0389	0.634157		75.1036	0.909242		59.3386	0.856155		149.723	0.681509
72.557	0.549925		350.306	1.33413		188.586	0.565806		69.4084	0.593303
151.3	1.35955		105.043	0.899995		120.552	0.583178		145.981	0.898363
107.694	1.12887		141.887	1.50779		234.028	0.60179		265.681	0.634024
51.0287	0.792613		63.4327	0.838201		170.426	0.536027		138.516	0.731854
62.1239	0.446345		561.2	1.43338		108.101	0.493219		316.778	1.10787
65.788	0.598463		52.7554	0.857205		411.617	0.588818		72.7325	0.623943
76.7866	1.01879		169.663	0.866558		57.1633	0.614198		142.957	1.16123
81.3809	0.561434		160.238	1.37942		80.2682	0.688646		113.537	0.680065
50.7109	0.561434		175.891	1.02998		82.7405	0.558362		91.5307	0.725767
137.8	0.715553		129.793	1.24378		75.8341	0.53975		166.825	0.910742
55.9057	0.472866		99.9591	0.774941		66.115	0.614198		52.4681	0.585566
200.574	0.93072		164.066	0.964042		190.418	0.639014		398.999	1.55749
165.632	1.5517		194.642	1.52429		51.835	0.63281		55.8016	0.472909
139.369	1.27148		78.4108	0.829784		212.925	0.626606		61.3629	0.499526
120.254	1.21944		69.4885	0.812183		130.355	0.502525		89.3358	0.682438
101.03	1.37406		391.133	1.48364		89.0096	0.986439		79.1906	0.679033
73.0233	0.605969		67.0806	0.917149		270.599	0.549056		123.655	0.653036
120.128	1.24046		250.088	1.46558		483.707	0.957675		201.56	0.844613
117.822	1.1689		146.044	1.11662		65.9047	0.856155		323.478	1.28465
60.523	0.579448		104.495	1.00764		428.372	0.64973		104.596	0.551727
86.8069	0.55643		222.172	1.31032		207.687	0.677479		109.973	0.722982
92.6373	0.762089		200.961	2.03071		307.003	0.558362		78.4012	0.572257
157.402	1.04714		62.6358	0.849808		56.5661	0.521138		94.4934	0.818306
109.891	1.08884		65.7567	0.81754		112.795	0.732074		75.6652	0.578447
74.7192	0.618478		87.2094	0.820345		468.149	0.655144		454.784	1.26599
73.1863	0.559433		68.8459	0.925057		64.0264	0.53975		67.0297	0.517477
69.5717	0.572443		64.1564	0.812693		125.757	1.50758		95.4209	0.496018
72.4601	0.600464		521.988	2.13746		245.922	0.651422		345.985	1.13884
129.373	1.17441		185.178	1.31431		114.583	0.63281		108.677	0.743202
92.9301	0.53875		61.4384	0.787185		231.939	0.620402		119.175	0.63426
82.2144	0.500387		180.787	0.76732		252.232	0.626606		185.64	0.734495
156.915	0.768845		372.966	2.49273		77.1986	0.614198		105.916	0.677383
65.2639	0.469363		217.417	0.856746		526.164	0.778843		55.9089	0.519334
168.394	1.33203		81.6976	0.824937		150.393	0.735176		108.983	0.717411
68.8807	0.678024		60.0538	0.753386		98.1715	0.508729		92.0602	0.647155
132.886	1.53819		100.315	0.954264		112.371	1.45174		52.0714	0.556164
95.0819	0.632823		81.2099	0.855164		95.2722	0.483913		106.741	0.622292
125.756	0.611223		99.6654	1.01121		258.624	0.595586		111.199	0.759709
134.96	1.14238		148.701	0.832334		167.313	0.550917		90.2592	0.698222
62.0104	0.520402		60.4583	0.872879		61.9378	0.558362		116.493	0.843891
81.5337	0.877178		142.81	1.53621		259.478	0.595586		283.621	1.09396
64.5606	0.717555		61.5951	0.781454		126.478	0.620402		111.964	0.809228
54.6104	0.595351		67.9474	0.788908		124.006	0.595586		119.297	0.694714
115.57	1.13903		168.75	1.09513		155.892	0.614198		70.8208	0.646846
132.928	0.950038		461	2.17657		212.288	0.57077		344.965	1.23031
65.2475	0.599718		509.151	2.40825		504.13	0.714026		131.809	0.815005
135.761	0.799138		252.677	1.376		128.183	0.657626		369.013	1.35939
177.908	1.26591		136.952	1.21934		244.771	0.626606		172.615	1.15297
74.4894	0.589528		468.019	1.99497		64.5802	0.446689		99.3604	0.734743
175.268	1.29745		504.705	2.02252		234.455	0.626606		178.972	0.852815
75.5541	0.524753		66.9458	0.835305		119.401	0.620402		94.3705	0.588867
82.995	0.568179		63.1527	0.80625		93.2735	1.24701		82.1986	0.663249
75.9421	0.406605		86.8806	0.886114		268.557	0.659399		82.5739	0.628895
80.1443	0.63999		139.34	1.01466		72.254	0.595586		190.588	0.641275
91.7268	0.555564		75.8631	1.11658		230.662	0.614198		311.246	0.730321
58.6468	0.845718		69.1708	0.851582		184.458	1.6999		139.847	0.924979
183.161	1.44786		50.9116	0.837739		451.267	0.63281		71.2181	0.511596
84.0166	0.68196		60.5523	0.882159		94.0409	1.3959		85.3151	0.603207
53.7989	0.400297		63.4811	0.958981		138.155	0.58628		134.964	0.712665
104.001	0.970902		574.288	2.41238		159.302	0.530444		242.005	1.12149
92.3425	0.633682		103.96	0.980278		144.081	0.521138		157.639	0.65644
94.6671	0.484723		87.4309	0.873031		128.44	0.769298		73.6809	0.604754
97.8942	0.679292		535.028	3.02459		113.349	0.645218		130.624	0.654686
413.986	1.32628		146.185	1.04348		451.564	0.66665		79.3222	0.586804
100.564	0.573031		79.7332	0.866794		581.148	0.653748		90.2047	0.744646
308.227	1.3661		50.1815	0.703871		370.779	0.603031		71.6955	0.512525
209.925	1.10191		137.77	0.810737		170.639	0.662589		157.555	0.749134
169.328	1.36732		168.755	1.24003		265.317	0.670034		52.1671	0.541617
118.732	0.607481		101.617	1.0765		148.899	0.623504		174.275	0.714316
186.593	0.976725		136.99	1.30871		275.8	0.581627		369.669	1.22065
50.7842	0.526209		259.492	1.63537		95.9127	0.583178		138.974	0.787769
82.8305	0.617913		71.403	0.918364		112.922	0.583178		60.6656	0.659226
104.706	0.751103		98.5275	0.860709		114.286	0.657626		64.1383	0.504787
89.328	0.907582		69.0858	0.899349		129.888	0.63281		118.475	0.722775
136.587	0.869979		71.6024	1.08053		397.253	0.666312		50.0413	0.496431
94.9229	0.544404		179.963	1.75998		133.595	0.53975		301.698	1.39991
99.1393	0.645327		137.145	1.00036		301.641	0.717894		440.593	1.44508
168.758	1.50318		90.1891	0.892883		91.3952	0.670034		91.7603	0.602278
142.846	1.33626		115.278	1.48799		211.394	0.677479		100.608	0.646227
86.7458	0.51141		232.703	1.58689		249.329	0.568997		241.734	0.977387
96.8897	0.86173		171.863	1.41641		555.918	0.648763		445.885	1.8449
104.15	0.584191		171.698	1.64247		108.147	0.595586		582.747	1.16011
191.287	0.75809		154.44	1.31054		147.621	0.707258		90.7302	0.726077
80.2485	0.483268		144.4	1.33115		102.392	0.63281		126.266	0.907441
140.58	1.18925		190.369	1.36074		176.521	0.63281		82.6034	1.1928
140.626	1.31734		63.4155	0.833936		96.0396	0.57077		116.576	0.645608
63.8829	0.717623		120.352	0.852495		144.678	0.549056		104.653	0.665828
150.048	1.30424		68.6828	0.865577		99.1524	0.595586		76.3264	0.567924
116.302	0.73315		72.5122	0.926731		277.422	0.590933		103.606	0.662733
84.1961	0.566966		222.078	1.72664		86.534	0.545954		84.2223	0.602588
117.22	1.00511		83.3525	0.941867		934.748	0.603031		355.886	1.57669
78.254	0.478416		225.816	0.815795		273.078	0.638128		610.412	1.52334
81.692	0.717623		62.443	0.993208		91.6488	0.558362		189.863	0.647217
69.2072	0.503646		51.7978	0.801077		180.955	0.610475		90.9872	0.61992
769.371	3.54081		199.505	1.62908		236.884	0.620402		328.683	1.22795
211.909	1.90687		59.8389	0.859188		242.086	0.620402		65.9811	0.519643
133.424	1.19216		386.826	1.72051		544.621	0.612766		67.7513	0.481266
127.602	1.01675		50.2219	0.780997		107.807	0.63281		410.466	1.35745
293.739	2.34647		121.06	0.827014		158.788	0.550917		329.03	1.29503
97.5626	0.492001		209.467	0.894679		72.4242	0.595586		109.534	0.750836
89.3257	0.52451		288.042	2.00604		209.772	0.626606		208.071	0.827127
60.7157	0.545859		62.357	0.85411		140.801	0.604892		205.459	0.839476
231.827	0.726357		134.309	0.909951		346.82	0.684924		103.789	0.607024
130.916	0.722475		68.1691	0.966355		239.997	0.707258		256.841	1.14786
79.0203	0.502919		52.0049	0.930939		103.33	0.57077		190.932	1.15194
175.524	1.26785		113.117	1.00318		92.3327	0.595586		77.001	0.65675
93.2138	0.74528		123.936	0.900957		122.171	0.604892		110.771	0.801181
158.871	1.50657		116.428	1.11317		89.4767	0.911991		90.1989	0.533983
51.4599	0.620096		180.676	1.36811		396.019	0.722148		93.4842	0.713697
124.963	1.30861		524.397	2.6861		106.569	0.583178		102.395	0.586804
87.6315	0.574972		840.619	4.34802		200.567	0.804041		362.597	0.870567
150.529	1.42942		53.7356	0.902269		72.6811	0.614198		66.883	0.629824
70.3783	0.633197		167.044	1.0385		87.0879	0.558362		55.8207	0.501692
132.177	0.818547		73.212	0.738492		543.553	0.707258		457.216	1.68108
101.839	0.530333		92.6463	0.96167		63.4725	0.558362		209.113	0.754426
138.78	1.0825		155.508	1.48017		569.387	0.616857		89.0307	0.627657
96.8171	1.2926		146.378	1.74879		520.439	0.549056		213.807	0.749598
550.796	2.30018		85.6997	0.797988		115.224	0.657626		183.427	0.652293
54.1458	0.662309		61.4384	0.890651		224.519	0.563679		282.388	0.782095
55.4064	0.74528		129.359	1.1648		158.531	0.521138		103.04	0.703793
93.168	0.653091		134.673	1.50247		80.6952	0.72587		112.066	0.800768
318.806	1.36916		66.6741	0.897771		90.7546	0.583178		92.421	0.806855
209.988	1.62254		248.158	1.84764		358.25	0.723802		250.03	0.707816
89.7471	0.541978		495.939	2.0677		213.652	0.744482		95.7979	0.641275
169.771	0.599718		53.1539	0.726125		78.6499	0.856155		136.155	0.747741
56.6047	0.461433		165.145	1.42883		406.078	0.673756		520.126	1.79888
199.092	0.889751		54.7435	0.69202		86.534	0.583178		88.5401	0.49705
199.98	1.52161		51.5127	0.85055		56.0556	0.576974		142.621	0.862461
109.958	0.85518		77.038	0.785901		129.077	0.567668		212.58	0.741087
185.678	1.02622		683.396	2.38664		71.2731	0.53975		104.463	0.687699
180.638	1.07898		73.0114	0.879782		124.986	0.583178		79.3507	0.646846
78.4062	0.858819		190.856	1.3207		112.665	0.595586		87.4676	0.686152
172.898	1.32753		501.848	3.05061		139.777	0.576974		77.6674	0.575352
129.4	0.607966		90.4123	0.829		50.6839	0.576974		105.724	0.636942
196.693	1.43913		55.1009	0.839869		80.1413	0.651422		73.696	0.578447
57.0256	0.507285		65.6709	0.672907		279.043	0.604892		143.391	0.751249
83.4309	0.666676		123.628	1.02313		52.8159	0.576974		82.2961	0.540173
693.424	3.0606		230.095	1.51684		195.322	0.6477		148.292	0.701936
92.2822	0.57012		59.0709	0.774939		201.848	0.67934		80.0913	0.761978
118.433	0.802535		50.2779	0.765101		550.466	0.735176		50.9549	0.502311
177.866	1.6303		65.6342	0.85486		125.03	0.856155		90.7662	0.654583
253.599	1.08328		108.353	0.894117		93.2269	0.558362		98.4806	0.539348
128.982	0.887931		54.0518	0.851299		143.4	0.67934		129.949	0.80799
280.097	1.49726		160.541	0.794583		557.79	0.565806		59.432	0.551831
75.5544	0.594623		269.956	1.17281		135.003	0.63281		79.6818	0.668201
76.8608	0.771481		75.396	0.781966		328.626	0.850837		115.284	0.642513
119.648	0.689481		576.616	2.87482		153.76	0.651422		127.161	0.724013
106.475	0.507043		77.6523	0.980409		742.295	0.670034		66.4375	0.667582
92.9437	0.719807		207.455	1.38073		144.722	0.576974		83.5222	0.57659
125.247	1.05533		80.7217	1.04955		200.48	0.640255		107.357	0.556473
126.071	0.774878		54.6527	0.754045		343.63	0.804971		52.5818	0.560497
62.9674	0.657943		121.681	1.06914		384.759	0.64973		52.2512	0.605373
128.26	0.665221		61.3322	0.967854		160.496	0.63281		68.039	0.586804
765.757	3.15798		277.507	1.61746		82.6136	0.688646		423.811	1.95515
149.162	1.01651		65.9363	0.832186		95.8694	0.545954		118.924	0.685636
453.386	1.89418		78.996	0.805108		102.435	0.63281		126.542	0.828004
153.799	1.24941		144.953	1.00805		166.589	0.558362		78.5386	0.62611
83.806	0.646298		153.553	1.36774		101.671	1.26562		105.885	0.729791
191.621	1.09972		51.7249	0.800892		118.937	1.41452		66.8522	0.701317
122.29	0.750132		178.764	1.69098		85.2561	0.837542		313.137	1.17844
286.538	2.13443		56.9554	0.773346		65.5178	0.576974		63.2943	0.683676
173.061	0.988006		129.141	1.30656		92.1192	0.620402		75.7655	0.821401
56.6352	0.475262		76.2636	0.750116		427.815	0.595586		110.494	0.59093
106.611	0.672499		172.223	1.64194		115.821	0.57077		50.2188	0.458053
92.2225	0.80399		56.8296	0.706846		180.358	0.63281		538.973	0.992749
186.517	0.83844		154.431	1.15982		415.321	0.584132		130.223	0.463005
65.9992	1.04514		114.281	1.7763		144.595	0.735176		86.2512	0.681819
89.8084	0.691422		87.788	1.08079		100.26	0.707258		111.305	0.819751
194.608	1.42506		414.973	1.81491		150.093	0.567668		350.897	1.0266
92.6868	0.528877		93.6664	1.16844		139.734	0.642116		66.02	0.421946
758.886	3.49583		481.497	1.88608		214.974	0.682442		52.2245	0.513453
391.983	2.29261		77.6296	0.883997		75.3637	0.508729		80.5548	0.689247
97.2964	1.1201		56.1999	0.870984		133.681	0.604892		644.754	2.88476
91.7128	0.632469		184.301	1.43565		51.8751	0.390853		113.278	0.802213
93.6334	0.646298		82.5768	0.887669		375.897	0.698986		158.454	0.703483
148.142	1.17275		253.694	2.04198		96.5099	0.607994		182.111	0.764918
102.799	0.586132		99.6323	0.698064		238.035	0.645218		74.5892	0.660154
179.363	1.13345		178.804	2.09164		92.2894	0.645218		92.1008	0.743408
225.393	1.06115		94.143	0.982511		109.852	0.657626		85.7524	0.584637
117.414	0.809813		58.0481	0.936128		229.867	2.79181		123.476	0.721125
88.4565	0.555564		84.6067	0.993768		76.4746	0.576974		105.505	0.653448
85.1553	0.47793		65.6213	0.932136		55.0346	1.00505		77.3548	0.553378
126.685	0.685599		64.6632	0.681459		86.2804	0.63281		102.706	0.480337
73.6644	0.657215		72.8101	0.951137		188.759	0.655144		148.147	0.734278
118.45	0.873375		59.585	0.928304		166.375	0.61792		123.085	0.682335
94.054	0.680505		133.114	1.15439		86.9611	0.670034		233.459	0.770273
202.049	1.16559		56.6048	0.866992		227.078	0.579633		105.87	0.665003
80.2961	0.763475		133.966	1.00063		345.545	0.678306		433.579	1.93352
158.39	1.23631		224.743	1.59763		234.922	0.63281		127.03	0.751662
99.7844	0.626404		164.205	1.39517		239.486	0.60179		79.2828	0.620229
101.27	0.693363		58.3424	0.951775		173.755	0.735176		217.339	0.763711
116.843	0.58128		69.4646	1.14497		334.465	0.97248		66.0982	0.631371
88.8918	0.616215		54.3175	0.870026		56.1391	0.446689		163.103	0.755015
80.8516	0.837712		57.715	0.741813		102.179	0.558362		102.487	1.34723
187.588	1.46242		119.199	0.946426		233.604	0.682442		74.0869	0.554616
113.438	0.814665		78.6519	0.960876		96.8936	0.670034		281.257	1.57595
151.879	1.15649		80.8481	1.13875		170.512	0.558362		106.479	0.704412
546.7	2.20615		99.6375	0.828911		187.862	0.625365		78.2098	0.567305
116.275	0.9185		117.584	1.12549		175.797	0.640255		63.7439	0.528309
217.563	1.43925		55.4574	0.895253		95.5724	0.620402		55.8654	0.476623
131.743	0.819032		169.937	1.4374		111.387	0.595586		140.364	0.976768
56.4549	0.464344		59.6195	0.876253		380.671	0.673756		109.096	0.623943
72.7192	0.762748		98.8729	1.08925		108.915	0.57077		96.505	0.66459
90.8566	0.543433		167.841	1.42575		79.3306	0.614198		83.8169	0.598874
81.0463	0.759109		201.95	1.49794		141.782	0.660728		71.8312	0.479099
167.047	1.32365		180.797	1.34176		84.3186	0.651422		226.201	0.737961
120.401	0.90831		64.9038	0.903236		97.5743	0.558362		97.19	0.712459
109.206	0.705493		904.639	3.12046		92.4595	0.57077		117.49	0.805927
90.2272	0.592925		139.557	1.14585		601.954	0.657626		108.346	0.55833
107.916	0.641446		295.527	2.1405		335.399	0.574906		109.645	0.642307
156.514	1.08541		124.759	1.3804		117.823	0.645218		76.6222	0.614349
94.7721	0.521114		61.7439	0.873219		169.191	0.610475		99.6655	0.813664
68.9239	0.722718		64.1606	0.960876		475.74	0.781706		54.0684	0.567615
175.059	1.3023		79.5719	0.9398		84.7424	0.533546		76.6234	0.611254
98.1045	0.633197		97.971	1.03273		179.167	0.6477		101.367	0.930344
184.044	1.06443		246.102	1.96683		224.649	0.639014		210.994	0.668139
74.0242	0.5888		343.474	0.956661		113.135	0.583178		144.388	0.651488
153.888	1.1907		173.966	1.47772		100.303	0.607994		138.851	0.690175
89.313	0.75183		177.597	1.45664		102.946	0.607994		121.305	0.56452
103.715	0.554593		66.6964	1.00462		85.4263	0.670034		92.4738	0.624872
109.299	1.30861		98.8301	0.953532		90.0739	0.670034		85.2919	0.712768
94.6223	0.587587		141.332	1.50861		102.095	0.682442		79.5879	0.571329
162.335	1.24165		73.9078	0.882799		425.086	0.629708		381.429	1.24871
137.955	1.14194		139.318	1.2494		75.9208	0.576974		505.688	0.755633
103.715	0.728783		127.563	0.975102		780.874	0.790465		733.266	2.19989
174.175	1.53641		180.4	1.41754		448.501	0.864427		103.186	0.630958
58.2253	0.524025		126.597	0.957271		102.562	0.57077		106.915	0.72195
109.627	0.80302		62.3846	0.832224		90.4977	0.508729		72.7343	0.566996
75.6589	0.652848		143.439	1.54297		443.677	0.707258		63.524	0.719887
111.16	1.3661		59.4988	0.806881		448.575	0.607994		67.5529	0.568234
110.526	0.65212		112.862	0.946117		79.077	1.06089		576.766	2.2719
89.1011	0.521114		63.4638	0.97366		96.2964	0.583178		120.023	0.680684
98.7789	0.676381		52.6847	0.808702		176.651	0.63281		129.01	1.03206
288.969	2.2732		77.0791	1.00416		526.454	0.63281		157.712	0.752539
85.6813	0.494185		149.962	1.57818		103.373	0.670034		132.863	0.49086
115.599	0.706949		72.8656	0.676676		136.454	0.670034		53.2454	0.691104
225.846	1.60458		92.5531	0.836474		110.236	0.583178		75.7023	0.528618
123.58	0.840866		69.405	0.975936		115.351	0.57077		88.6149	0.635085
88.5936	0.983275		545.068	3.39616		93.8241	0.595586		168.491	0.657059
89.6581	0.850085		67.6546	0.852863		96.6368	0.595586		83.4404	0.588661
98.4033	0.691907		61.1393	0.874261		179.294	0.610475		102.855	0.740623
57.7915	0.719079		130.432	0.909468		121.403	0.549056		92.1101	0.600731
176.854	0.607287		130.068	0.974039		501.487	0.744482		50.7942	0.524905
75.1187	0.524025		69.0065	0.785029		172.688	0.763094		77.3165	0.566686
127.047	1.14194		56.1103	0.817656		66.2852	0.502525		101.094	0.72422
53.875	0.596806		53.4778	0.762114		99.5361	0.595586		53.674	0.636942
132.388	0.999529		72.623	0.807944		294.624	2.14039		69.2362	0.549355
62.4262	0.52912		59.8537	0.883973		148.218	0.576974		173.628	0.638335
109.746	0.610392		68.038	0.746179		111.047	0.607994		64.187	0.497669
104.899	0.681233		75.7469	0.743448		373.471	0.716564		424.778	1.39167
98.8542	0.65115		94.0799	0.862879		189.994	0.670034		99.5292	0.636942
64.3017	0.537854		77.7692	0.904612		128.994	0.63281		96.2167	0.537697
201.812	1.8763		188.079	1.28112		107.594	0.75689		109.126	0.623943
152.779	1.26275		145.999	1.25835		274.569	0.659399		428.956	2.28866
138.344	0.879683		454.373	2.73394		114.457	0.607994		92.5463	0.726696
130.424	1.54806		62.8323	0.799445		84.6589	0.670034		172.609	0.652541
87.5552	0.471623		112.097	0.87851		177.846	0.716564		115.965	0.635291
62.2148	0.396415		350.5	1.84458		216.592	0.589382		416.721	1.8592
116.2	1.02476		132.939	1.02738		106.656	0.707258		81.6221	0.618991
111.592	0.713256		51.036	0.825547		209.475	0.81893		118.307	0.68708
101.734	0.574972		156.076	1.33423		126.478	0.607994		178.913	1.00571
105.695	0.681233		98.7708	0.959547		100.43	0.533546		70.079	0.522429
71.4586	0.571333		100.227	0.95636		188.376	0.692368		71.6143	0.433706
57.9545	0.414853		102.791	0.948696		607.156	0.655144		119.37	0.745678
87.1229	0.842079		75.7656	0.803694		129.888	0.511832		212.226	0.733133
125.786	0.820002		470.488	2.51774		84.8724	0.63281		89.138	0.587732
79.7995	0.527907		89.5105	1.1069		160.236	0.61792		80.295	0.703793
110.451	0.615729		144.935	0.713603		206.746	0.607994		394.737	0.72261
243.459	1.3097		155.475	1.19507		424.836	0.673756		392.229	1.51498
127.795	0.692878		137.365	1.36026		132.19	0.623504		102.676	0.57855
100.535	0.738002		75.6981	0.933748		121.32	0.732074		338.306	0.746297
90.4975	0.726357		181.937	1.16796		117.653	0.521138		209.042	0.627863
145.892	1.33481		207.405	1.41815		504.85	0.769298		152.635	0.882888
101.585	0.850813		518.008	2.74646		108.361	0.620402		102.715	0.74217
392.673	2.17107		60.9035	0.821602		123.108	0.576974		87.2762	0.673153
132.145	0.550226		207.989	1.15905		81.2057	0.595586		95.9	0.726386
129.237	0.817091		92.5623	0.946724		169.448	0.72587		50.0361	0.532332
686.253	3.31621		50.3133	0.741475		346.993	0.665898		99.64	0.694818
637.219	2.79451		187.921	1.05212		60.4463	0.576974		396.225	1.70037
149.578	0.640475		251.186	1.48754		59.0384	0.53975		210.554	0.701069
59.3812	0.580794		73.1233	0.92267		366.945	0.599722		70.9351	0.513763
94.8187	0.667404		88.5669	1.17443		134.065	0.651422		73.225	0.587423
151.938	1.11404		71.3617	1.10508		76.1776	0.874767		184.713	0.882681
100.249	0.623008		120.006	1.04263		242.553	0.58495		74.1223	0.64406
90.1056	0.497824		58.5133	0.81978		588.231	0.709917		52.0534	0.516858
78.632	1.16013		52.4297	0.895506		238.122	0.645218		244.369	0.644193
214.225	0.626889		69.4426	0.865914		65.1373	1.00505		79.1262	0.609706
163.101	1.20574		65.4849	0.981855		363.535	0.641082		199.527	0.731957
208.407	0.94179		198.78	1.04509		649.789	0.724629		99.263	0.62188
753.347	3.02624		71.9087	0.854586		167.953	0.61792		205.29	0.998309
105.141	0.626404		113.135	0.659147		73.5753	0.558362		411.169	1.6786
209.415	1.08153		51.2815	0.827212		64.6669	0.558362		113.566	0.847812
97.3098	0.805689		121.331	0.91952		90.114	0.533546		83.952	0.66263
133.573	0.876772		110.152	1.2016		268.257	0.558362		670.958	3.75697
92.2527	0.631256		107.112	1.28513		60.6599	0.614198		95.4023	0.697294
74.2785	0.470167		50.5991	0.757694		89.4767	0.688646		138.134	0.770644
86.3564	0.663037		74.349	0.950842		103.713	0.558362		91.1223	0.654893
91.6062	0.736717		167.108	1.3097		360.296	0.599722		597.274	1.55692
167.228	1.33074		134.103	1.38673		77.8392	0.595586		163.119	0.681355
79.5026	0.570838		245.278	1.95011		114.5	0.682442		139.903	1.03908
85.3245	0.57676		62.1722	0.78596		197.411	0.774261		177.221	0.902799
76.1223	0.651958		54.9223	0.757057		128.223	0.614198		363.556	1.08563
59.5611	0.575547		106.4	0.942566		453.482	0.663266		586.349	1.11154
73.5334	0.447196		91.1825	0.848284		412.604	0.698986		116.824	0.843891
354.433	1.35974		822.505	0.955631		218.343	0.6477		73.9384	0.58928
78.6823	0.61386		91.1068	1.17366		147.237	0.595586		192.333	0.571329
126.993	1.11407		86.6395	0.931616		88.1555	0.688646		244.896	1.1408
155.837	1.37862		121.071	0.91933		78.6901	0.508729		118.032	1.0298
156.045	1.31248		79.6566	0.841727		55.2449	0.558362		92.7371	0.53584
527.276	2.14073		244.815	1.78531		715.653	0.709585		207.337	0.792061
89.9004	0.931705		89.4446	0.865854		109.085	0.583178		65.5576	0.540689
171.788	1.09131		233.445	1.16529		225.76	0.657626		158.032	0.676403
125.202	0.973657		166.618	1.04663		342.473	0.640255		91.9367	0.627451
69.8748	0.468528		94.9634	0.91621		193.787	0.580696		136.7	0.809847
97.5835	0.726657		76.7622	0.911627		129.291	0.549056		59.9239	0.457125
219.576	0.557354		233.966	1.50783		161.944	0.576974		80.7161	0.570091
96.019	0.647107		66.1834	0.692505		172.818	0.707258		74.7099	0.508811
82.3229	0.595452		54.3315	0.968158		104.821	0.483913		78.2515	0.669129
76.9515	0.76176		70.5576	0.987256		302.832	0.646769		96.4719	0.656337
61.5238	0.626274		462.858	2.98258		117.056	0.645218		68.3418	0.528309
176.269	1.18976		474.02	1.77306		166.805	0.670034		81.1754	0.606302
74.4107	0.507055		139.86	1.05531		82.5269	0.508729		367.854	1.36477
203.356	1.22654		206.128	1.87654		364.123	0.514934		242.201	0.755376
769.74	3.89548		159.317	1.3817		82.0164	0.53975		601.987	1.756
329.269	2.40022		67.4975	0.926905		155.251	0.604892		101.38	0.645401
116.826	1.27074		52.902	0.76266		392.776	0.684924		52.3353	0.701317
52.9317	0.67379		64.4043	0.798946		174.559	0.580696		437.064	1.02397
237.147	0.729297		183.157	1.40665		100.303	0.607994		102.451	0.679033
160.287	1.23913		201.262	1.41536		213.696	0.610475		341.139	1.17381
96.1161	0.677928		84.0354	0.950205		122.554	0.530444		364.374	1.00056
169.221	1.40651		179.787	1.64831		64.2399	0.483913		66.818	0.70534
83.4587	0.919719		132.336	1.14666		496.79	0.63281		102.407	0.674081
78.166	0.611719		103.362	0.982991		119.188	0.595586		85.8934	0.533777
132.518	1.04265		159.808	1.23884		106.359	0.781706		143.177	0.638799
63.0097	0.985857		589.149	0.94841		103.33	0.583178		76.1576	0.627657
107.565	1.05007		167.225	1.36598		188.716	0.63281		74.2841	0.618063
112.895	0.633836		60.9671	0.800092		320.349	0.583178		867.607	1.5561
198.348	1.13311		218.63	1.74707		594.918	0.656075		192.828	0.754241
84.7505	0.60487		59.9186	0.9143		114.073	0.657626		81.5038	0.545125
97.9708	0.635691		692.579	1.88524		121.747	0.63281		204.868	0.636632
110.267	1.04507		153.988	0.731169		107.423	0.63281		87.1915	0.507573
106.841	0.631696		156.137	1.04981		51.408	0.428077		87.7408	0.63787
103.582	0.843308		58.3382	0.829758		115.735	0.607994		121.135	0.688937
166.206	0.600161		51.7838	1.01157		122.981	0.63281		71.9785	0.599802
86.9327	0.637832		180.758	1.0712		105.381	1.43313		83.622	0.536665
595.496	2.70749		198.293	1.34045		74.4695	0.496321		205.354	0.808526
91.5511	0.581754		80.1196	0.864135		264.51	1.14774		87.514	0.544093
134.331	0.856007		176.692	1.17764		70.1654	0.576974		105.798	0.612595
108.922	0.748132		97.1073	1.03004		106.566	0.465301		114.43	0.792102
84.9707	0.529243		113.742	0.918757		56.9931	0.595586		94.6947	0.659845
137.865	0.93249		79.8949	1.19148		78.5199	0.595586		97.549	0.629308
149.262	0.760368		77.9804	0.938491		77.242	0.614198		66.4178	0.474457
191.223	1.45032		77.1649	0.351027		165.354	0.603031		68.0622	0.636942
98.8441	0.598734		151.276	0.77102		213.396	0.595586		200.082	1.12641
94.2901	0.549791		77.4403	0.69467		88.2389	0.483913		60.1524	0.455887
93.4366	0.694124		152.756	1.52557		92.9299	0.688646		56.4013	0.551521
98.8188	0.494997		54.0139	0.796909		172.861	1.3959		77.7481	0.535118
59.1584	0.666941		183.325	1.18303		84.8757	1.45174		79.4261	0.561425
121.661	0.769964		79.6629	1.03067		160.323	0.565806		87.949	0.568028
55.8094	0.594382		52.1834	0.727391		60.1895	0.483913		490.825	1.63591
134.384	1.22087		427.177	2.53283		340.22	0.7724		131.233	1.31907
97.3638	0.439918		134.899	0.374879		113.646	0.558362		59.5509	0.520262
84.0269	0.519826		328.304	1.4343		51.0676	0.446689		300.751	0.660928
258.132	1.81375		487.852	1.66807		73.1081	0.874767		84.8441	0.592065
89.8413	0.632695		254.781	1.75016		77.6257	0.595586		214.756	0.795156
127.532	0.959459		118.351	0.896913		443.417	0.614198		364.822	0.805694
116.875	0.925284		100.016	0.849914		81.8864	0.583178		98.3889	0.668717
197.957	0.659664		70.4852	0.752875		221.323	0.568997		126.562	0.700698
78.4113	0.615358		135.511	0.883865		366.252	0.490117		73.765	0.691413
128.195	0.762116		50.9801	0.670151		972.052	0.702791		396.413	1.0178
194.879	1.68861		55.7804	0.733746		73.9188	0.911991		278.397	0.632334
89.6122	0.551789		189.529	1.67107		71.6568	0.465301		75.3282	0.628276
83.3888	0.712317		88.0588	1.14926		137.305	0.558362		51.463	0.536046
167.58	1.18577		58.841	0.821157		97.3174	0.483913		67.3348	0.565139
654.477	2.80792		112.479	0.965575		69.9085	0.502525		84.3667	0.615896
94.5537	0.680211		226.989	1.48565		296.136	0.58628		96.5897	0.568234
145.738	1.10543		176.008	0.975541		201.715	0.60179		104.576	0.514588
603.596	2.6705		128.427	0.962915		50.0867	0.521138		105.059	0.548839
84.8033	1.08624		237.639	1.96814		72.0004	0.856155		59.9401	0.548426
159.809	1.39895		85.3221	0.86955		175.837	0.552158		98.9486	0.650766
97.2593	0.617998		326.61	1.52665		57.9307	0.558362		62.8582	0.695437
71.8353	0.990138		350.399	1.92716		84.6557	0.471505		71.2848	0.499835
348.757	2.0889		538.494	2.10612		244.596	0.689163		113.513	0.743408
151.05	0.770321		232.008	1.38717		114.801	0.62815		95.5416	0.620229
79.1172	0.611719		80.2603	0.799621		225.241	0.474503		117.224	0.68543
77.0188	0.514118		239.968	0.976723		494.075	0.809485		84.8516	0.587113
53.7977	0.447124		236.914	1.32595		89.491	0.564181		87.2699	0.570091
88.0829	0.984573		56.7992	0.833572		241.72	0.569079		239.482	2.21104
99.7718	0.660948		255.963	0.902614		73.5363	0.740035		69.4487	0.634323
242.092	1.11813		113.5	0.86993		51.6683	0.657957		63.1187	0.599298
111.093	0.644681		62.991	0.908821		59.9339	0.533318		54.9657	0.741474
89.8148	0.654527		472.453	1.98578		53.5468	0.569269		100.011	0.692329
96.0838	0.434211		81.3052	0.90122		239.508	0.482451		113.54	0.826937
91.1264	0.482726		329.371	2.20833		227.055	0.56573		93.598	0.680008
90.6962	0.718952		71.3609	0.861189		78.6857	0.607265		52.2791	0.55306
107.619	0.885259		187.004	1.69109		89.5289	0.617156		113.417	0.795004
106.487	0.612575		111.473	0.895773		51.4306	0.470055		73.8885	1.05767
68.4587	0.424436		600.645	2.12768		212.17	0.619343		208.075	0.713621
108.337	0.615429		135.718	1.07072		70.5862	0.571726		62.0999	0.657581
295.322	0.834176		485.215	2.2533		63.1281	0.522333		69.8022	0.691083
84.4472	0.474593		118.086	1.35892		163.046	0.518592		105.606	0.805156
76.3433	0.562277		164.983	0.991081		65.3201	0.572408		104.332	0.831321
149.003	1.17956		92.5112	0.947586		51.9596	0.46893		263.958	1.21403
188.068	0.609065		258.3	0.941695		88.8974	0.503819		108.648	1.07456
145.615	0.946189		83.7416	0.870943		431.248	0.57642		55.8223	0.881297
132.249	0.912513		79.0047	1.01473		219.575	0.593623		92.8445	0.703542
112.503	0.819122		66.2811	0.84776		74.6661	0.469485		74.2375	0.526065
355.4	1.77533		70.3865	0.79506		70.2813	0.595757		192.554	0.985679
121.935	1.40708		71.3293	0.788473		315.516	0.545768		57.8405	0.648167
480.977	2.09414		171.96	1.76646		58.855	0.544969		96.6078	0.61568
145.596	1.34801		501.923	2.42711		58.1399	0.503977		65.3681	0.664641
107.947	0.805352		51.8239	0.730199		197.01	0.586912		100.317	0.793942
136.873	1.26047		124.076	0.9524		54.8021	0.588386		64.3764	0.648998
81.0656	1.02481		191.231	1.10281		76.641	0.462827		105.446	0.704281
157.844	1.58987		75.1239	1.00611		131	0.445467		78.6125	0.545169
94.5854	0.636833		92.4013	0.850421		68.782	0.417366		104.14	0.674378
102.21	0.72573		58.5722	0.832052		55.9459	0.510825		63.6952	0.581717
159.103	1.56269		83.5585	0.828631		141.548	0.581681		54.9761	0.558182
182.842	0.67867		397.923	0.872337		76.2318	0.421947		83.8356	0.56635
72.0777	0.505557		103.91	0.918449		237.54	0.546078		75.3221	0.758225
150.875	1.08645		241.444	1.27145		76.7836	0.546538		100.174	0.630032
89.1088	0.573192		97.5487	0.950247		72.465	0.72458		78.4733	0.739813
100.017	0.67593		78.8634	0.802915		225.532	0.561434		52.222	0.626432
98.3768	0.537948		75.8525	0.852828		105.072	0.581681		258.485	1.88091
136.191	0.512299		99.8469	0.944166		93.8951	0.627998		81.7281	0.595284
92.2383	0.555784		63.4373	0.831545		50.0122	0.474209		69.2889	0.691498
242.738	1.12198		75.6175	0.968109		98.0866	0.487096		63.857	0.713787
53.8672	0.786374		73.3976	0.848774		80.0984	0.580317		72.7459	0.64346
68.4937	0.458682		72.2041	0.89514		252.809	0.556988		50.0484	0.633216
138.929	1.27138		58.4704	0.907048		176.995	0.524854		97.1158	0.587254
120.17	0.657238		120.188	0.940492		151.27	0.583797		62.5185	0.654535
100.074	0.675502		122.431	0.957467		126.573	0.520184		274.551	2.03052
469.747	1.38054		87.7741	0.919716		177.543	0.568936		50.9107	0.61688
143.192	1.06962		62.1031	0.813556		126.93	0.585318		95.9329	0.874513
175.068	1.31533		147.462	1.17929		54.9533	0.475445		70.5969	0.727769
81.0823	0.506627		241.635	2.20842		100.16	0.555082		50.0084	0.651767
173.179	1.45389		113.833	0.798847		62.36	0.560567		69.0421	0.933626
110.454	1.14638		100.359	1.00684		51.6258	0.527849		72.8082	0.655781
99.9553	0.64568		76.7694	0.835542		248.409	0.553612		81.5478	0.688314
87.2898	0.677215		89.3468	0.960087		224.542	0.548892		71.991	0.580194
81.2971	0.400678		604.542	2.95709		57.3498	0.445676		69.1063	0.717386
92.1637	0.617427		186.178	0.784177		50.8082	0.457232		83.3372	0.749088
100.158	0.836459		158.233	1.24469		50.0305	0.932629		304.723	1.78654
254.802	1.26311		61.7824	0.798339		132.295	0.502051		57.7639	0.68333
97.9344	0.66052		56.243	0.79631		99.5906	0.53885		156.204	0.761686
539.29	2.14801		88.429	0.881707		78.7816	0.55337		221.98	0.818308
100.392	0.609436		100.784	0.918741		244.867	0.577432		57.4348	0.756426
107.1	0.682209		121.917	0.960256		92.1109	0.575689		58.0298	0.60359
107.559	0.789085		81.144	0.830892		61.2425	0.434644		77.1866	0.673501
142.526	1.18149		56.2778	0.793097		115.218	0.517126		129.578	0.691821
203.822	1.61641		268.909	1.58428		239.094	0.618273		91.6068	0.660488
171.57	0.571823		57.2126	0.851269		154.131	1.95428		98.1725	1.41594
86.7798	0.554357		68.2543	0.983339		79.1403	0.906522		108.87	0.752688
174.76	1.33987		52.4954	0.729514		67.1639	0.552435		62.0966	0.695513
157.215	1.2691		555.443	1.92189		153.996	0.598648		95.8336	1.0603
125.112	0.751557		84.5778	1.00219		88.9361	0.50477		91.4286	0.815816
95.0715	0.586605		50.5789	0.456919		138.882	0.56555		132.132	0.576179
138.9	0.993419		82.4007	0.931762		52.4638	0.502551		53.8907	0.615496
110.778	0.457612		193.001	1.53659		264.509	0.615527		56.7903	0.70022
130.911	0.738001		90.1665	1.04726		85.6358	0.617346		63.5036	0.638892
97.7984	0.710747		102.441	0.957635		222.33	0.595364		80.5713	0.763209
90.3778	0.529672		64.7887	0.805442		99.3499	0.609325		120.767	0.708157
277.916	1.68319		186.625	1.23637		105.103	0.518244		53.4244	0.49284
96.7438	0.531812		93.2281	0.986636		94.8406	0.599846		70.616	0.665472
170.741	1.08831		147.199	1.08193		88.3413	0.565766		96.1114	0.831321
218.13	1.45317		157.299	0.997318		156.729	0.595053		324.472	2.24325
192.55	0.610606		69.8156	1.02612		151.263	0.678539		72.5128	0.585593
134.19	1.1374		64.3028	0.979788		433.486	0.615002		80.5871	0.860808
84.7373	0.54708		81.9498	0.97556		148.684	0.573102		57.3953	0.66035
80.8484	0.543869		110.297	0.95197		172.768	0.649055		255.12	1.17693
70.6815	0.572122		80.8564	0.85203		60.6913	0.562596		63.5683	0.687207
100.151	0.581897		193.829	1.34702		191.046	0.573583		82.8497	0.688729
100.856	0.5789		141.863	1.05445		239.014	0.673872		62.3163	0.659519
118.396	1.26988		108.952	0.872829		95.2556	0.632341		63.4384	0.644429
176.489	1.26368		204.294	1.42881		61.5936	0.493943		57.8938	0.733445
180.146	1.3403		59.4833	0.921278		63.4398	0.566511		53.8474	0.716279
71.4654	0.774602		450.425	2.47982		205.889	0.566192		92.7128	0.714479
100.746	0.660805		85.2803	1.04033		486.518	0.728234		288.946	1.58463
98.9908	0.574619		149.167	1.24663		185.064	0.568762		81.5351	0.797403
180.398	1.51496		106.589	0.946474		209.53	0.68939		89.6225	0.665472
143.215	1.01126		591.507	2.12998		50.4749	0.626667		94.8219	0.797127
111.597	0.648676		90.1725	0.847802		77.4917	0.551309		121.073	0.650936
69.8876	0.613432		82.7546	0.350834		79.3352	0.478774		72.471	0.681531
74.0338	0.689629		71.6026	0.662042		80.3616	0.581966		287.981	1.63811
103.66	0.622136		53.4018	0.794788		143.861	0.635678		64.0135	0.780514
184.688	1.352		54.0096	0.819646		79.9001	0.621246		363.329	2.2899
138.681	1.15602		87.1158	1.08159		287.916	0.606409		276.314	1.91432
166.941	1.16137		576.26	2.21773		207.846	0.642946		50.3457	0.614665
90.3005	0.646964		236.675	1.14534		60.6028	0.525614		117.872	0.847795
108.415	0.706324		94.0405	0.489471		344.988	0.579945		58.2695	0.585039
72.574	0.505985		66.1953	0.871561		62.8391	0.478393		84.5916	0.842673
107.514	0.703613		66.9505	0.92838		160.127	1.46944		105.53	0.795188
131.429	0.929922		75.3314	0.905044		67.8263	0.606171		342.366	2.01504
103.266	0.632552		83.1024	0.970318		63.8209	0.570173		65.4666	0.719878
73.0906	0.660092		220.811	1.42707		63.8175	0.530576		80.5	0.706726
51.0833	0.621137		94.4146	0.834612		110.942	0.642201		267.633	0.870831
165.286	1.36456		141.209	0.52907		56.106	0.577734		58.9274	0.794912
110.974	0.717026		52.607	0.747946		62.4015	0.511618		50.4517	0.581717
50.0729	0.61386		73.7753	0.796817		189.329	0.525254		52.8942	0.837827
98.9297	0.884617		53.5064	0.917727		110.936	0.613185		71.5749	0.762794
73.7375	0.428075		222.733	1.59442		141.427	0.641242		70.1365	0.664918
169.733	1.3677		91.8777	0.963807		76.7015	0.553814		55.8713	0.736491
80.1656	0.48929		78.3765	0.913499		157.568	0.581262		81.6477	0.651905
73.7415	0.429502		113.816	1.01741		89.2341	0.539865		63.5121	0.648859
89.8072	0.455472		220.822	1.07723		75.8504	0.653868		54.3306	0.532156
81.9176	1.03851		75.8732	0.975402		117.78	0.575308		151.794	0.743413
135.756	0.988568		532.94	2.54197		246.867	0.581074		52.381	0.698005
106.326	0.677072		114.524	0.967286		674.22	0.718516		91.0961	0.787297
94.4229	0.544226		83.7701	0.97973		107.227	0.508035		109.548	0.856101
50.1009	0.376492		79.5477	0.869573		75.5136	0.553624		63.6491	0.731368
254.638	1.09091		208.076	1.52374		62.6764	0.526772		86.4941	0.661042
94.5187	1.17899		76.5424	0.948782		56.4226	0.689343		269.776	1.70048
93.6291	0.49963		261.329	0.664479		141.27	0.672338		90.1919	0.850287
95.3678	0.534368		89.5883	0.934931		160.028	0.611221		147.651	0.659427
176.101	1.31795		70.9093	0.938394		167.44	0.808014		472.366	1.70514
78.4901	0.752616		123.901	0.849554		203.843	0.630455		69.98	0.617157
115.89	0.716519		159.446	0.773843		103.091	0.588814		113.073	1.16343
89.7575	0.531045		254.25	1.13463		50.9862	0.48196		75.9456	0.676547
94.6299	0.566992		124.179	0.675877		102.769	0.557547		152.589	0.752826
85.3882	0.577263		93.1428	0.957006		160.704	0.604145		70.295	0.926151
77.1005	0.450996		160.454	0.694057		68.157	0.481564		414.37	1.00743
85.7017	0.484828		127.02	1.26443		84.4126	0.563008		80.5925	2.00984
135.843	1.22884		70.9241	0.855505		145.463	0.648732		69.5905	0.745351
202.256	0.981256		55.6394	0.882125		313.007	0.658753		54.6799	0.848625
97.2044	0.730112		74.2068	0.870438		522.856	0.637237		63.36	0.694682
65.073	0.454017		91.1436	0.925409		77.163	0.601748		55.4118	0.583932
82.9502	0.465193		104.719	0.974103		160.464	0.628949		127.227	0.831321
82.6548	0.542222		62.987	0.931036		185.246	0.580951		147.341	0.799526
92.0576	0.550982		149.82	0.93558		200.485	0.555838		153.664	0.737229
227.65	1.29408		210.396	0.9622		215.798	0.689438		55.5835	0.636815
185.982	0.885378		190.926	1.21584		106.264	0.520193		345.393	2.07733
94.7309	0.56669		169.182	0.802843		183.233	0.704734		73.4209	0.717801
131.535	1.11737		68.4497	0.891214		73.8373	0.508669		133.956	1.59758
52.1389	0.485281		78.4261	1.04401		224.127	0.669453		132.655	1.00451
625.359	2.43786		71.9167	0.905931		70.6384	1.0849		112.04	0.938472
99.279	0.910299		98.7045	0.877796		52.975	0.543875		75.5732	0.720155
339.015	0.839047		186.025	1.23005		56.4035	0.486097		66.1516	0.768608
90.4767	0.504463		101.459	1.08545		169.268	0.573501		65.8124	0.761409
279.693	1.76147		236.023	0.914328		147.251	0.551417		150.585	2.15714
98.7639	0.665166		82.8969	0.810057		193.551	0.615523		88.7959	0.785082
55.6435	0.554607		171.994	0.876065		67.4915	0.592523		88.6308	0.92712
103.549	0.637375		115.719	0.911558		57.3245	0.575261		122.165	1.23791
81.9987	0.670603		58.7053	0.602078		136.291	0.614398		77.533	0.935565
91.945	0.556118		88.8374	1.14302		126.886	0.58734		109.294	0.891264
183.776	0.621124		125.511	1.26291		102.324	0.562722		72.3911	0.679177
102.66	0.511411		199.688	1.78481		66.6548	0.569412		347.945	1.16493
121.169	0.774517		192.803	1.67065		312.279	0.579893		82.5421	1.0207
104.341	0.486414		77.5583	0.980163		53.5762	0.571409		81.847	0.621172
99.5392	0.629824		70.6822	0.791662		397.727	0.612416		103.396	0.709634
84.7619	0.61472		190.745	1.5896		58.2348	0.471688		86.9707	0.684161
220.014	1.52608		121.247	1.02648		90.6029	0.62356		132.323	1.08452
571.765	2.44843		89.5794	0.817524		153.986	0.613218		131.634	0.862008
90.1316	0.540712		186.791	1.35096		375.263	0.582515		57.3235	0.845857
133.243	1.07659		106.119	0.932551		177.205	0.627713		106.017	0.813601
97.8076	0.590252		131.644	1.00905		182.448	0.570632		75.5566	0.66478
723.462	3.95316		137.817	0.830328		62.7146	0.610165		67.0938	0.739536
171.591	0.720446		277.687	0.666499		152.308	0.517635		64.5187	0.904278
126.282	1.10559		405.027	0.875822		184.144	0.535886		61.8854	0.645952
207.31	1.22997		95.4418	1.05699		66.2585	1.25058		120.621	0.725692
97.3116	1.06526		572.514	2.35607		74.0336	0.495766		79.3946	0.730538
69.767	0.767569		51.6071	0.923028		76.8344	0.677708		444.418	0.936499
151.831	1.26554		298.917	1.92815		73.4981	0.572328		77.315	0.605944
241.146	0.634053		53.8347	0.8014		69.3437	0.594013		438.968	2.3076
298.544	1.28865		51.2403	0.777811		226.854	0.577722		61.6476	0.705481
609.142	2.59469		62.0118	0.892946		61.7056	0.580159		50.2947	0.571472
745.636	3.02393		151.731	0.65364		102.644	1.59401		198.441	0.690737
105.783	0.601429		64.3362	0.864378		101.24	0.688677		51.9957	0.71351
103.545	0.60596		212.924	1.61427		564.659	0.667052		78.3268	0.767639
77.9038	0.417164		272.639	2.05714		309.889	1.00882		68.204	0.71171
177.116	1.47382		152.873	1.04314		59.5695	0.560995		313.615	1.97136
118.288	1.30451		102.001	0.795233		181.592	0.614683		166.54	0.902201
103.541	0.753372		137.433	1.03751		58.9695	0.577734		245.114	1.10453
104.25	0.537162		82.2032	0.840789		85.8539	0.610498		70.3611	0.812908
102.67	0.817411		144.022	1.64792		200.012	0.617188		117.601	0.74452
60.9585	0.658823		621.103	2.53316		112.086	0.593355		75.86	0.672117
178.32	1.02448		163.907	1.31478		64.2459	0.590145		55.3776	0.74452
99.0637	0.482336		141.237	1.45089		352.961	0.654594		56.0877	0.70465
59.319	0.471235		58.1033	0.676029		141.34	0.681259		58.9487	0.621449
128.823	1.28276		62.8335	0.826322		474.447	0.597998		113.546	0.707603
63.8395	0.509749		99.6664	0.854978		193.277	0.540435		80.4938	0.803495
53.383	0.606715		56.6548	0.88027		54.6725	0.589242		79.0873	0.737598
241.836	1.22748		119.91	1.05337		124.171	0.614588		53.9159	0.673917
117.783	0.498422		61.1819	0.8772		155.087	0.546728		57.2449	0.608297
100.941	0.528629		55.6228	0.810094		556.606	0.622318		72.7189	0.782867
156.868	1.31357		57.4821	0.879539		60.3584	0.547109		143.515	0.767593
135.865	0.813786		213.268	1.49436		146.72	0.619077		85.0296	0.812908
91.6484	0.527421		58.0668	0.822814		93.6143	0.602065		73.8023	0.614665
148.121	1.15543		258.089	1.59772		58.222	0.592951		151.787	0.636331
83.036	0.508088		191.481	1.03183		64.6621	0.564942		56.2081	0.66561
95.9096	0.541618		69.032	0.905855		74.7536	0.677121		77.2452	0.799618
84.14	0.587231		65.9409	1.00059		114.092	0.557713		75.6046	0.763763
102.056	0.730414		177.141	1.27949		96.3109	0.679674		90.7664	0.718771
69.2666	0.641151		97.0768	1.0223		78.3845	0.646972		89.4047	0.705481
191.937	1.18534		201.957	1.47448		175.248	0.634402		231.261	1.49845
233.844	0.695978		200.939	1.35532		93.4145	0.590272		111.334	1.08688
200.674	1.3838		54.5135	0.815211		152.035	0.69581		100.204	0.776776
76.1673	0.90169		67.5414	0.842258		123.274	0.623766		75.7388	0.709772
142.358	1.07719		58.5055	0.823545		78.8441	0.541165		61.9368	0.578256
137.295	0.948813		181.69	1.2868		188.322	0.590732		59.57	0.695236
188.562	1.47956		494.726	3.17546		185.818	0.545872		66.0725	0.646921
203.374	1.2712		65.5084	1.01989		75.7533	0.556001		73.0399	0.681115
84.5715	0.504463		202.021	0.972047		235.758	0.541141		148.54	0.686584
157.017	1.28457		62.2128	0.794012		79.8509	0.501473		74.0431	0.920613
200.842	1.45962		149.308	1.15608		175.731	0.626343		78.7001	0.678485
758.087	3.12586		61.1785	0.996645		85.8995	1.11115		75.8624	0.684576
320.345	1.88653		124.584	1.10403		177.151	0.62486		62.1418	0.712679
177.522	1.07689		108.592	1.10439		441.418	0.634575		74.8075	0.876036
100.599	0.63073		267.768	0.892785		286.895	0.497193		65.6284	0.773869
276.935	0.602507		167.742	1.18159		84.7322	0.576608		53.5254	0.656473
140.233	0.686915		468.29	2.06967		116.797	0.567581		87.8578	0.715448
103.773	0.59146		52.878	0.973692		95.111	0.534436		62.7659	0.842257
72.7788	0.640245		200.809	1.19879		57.6922	0.657577		50.0236	0.680839
177.451	0.948813		63.81	0.88568		90.9893	2.07459		55.2382	0.623248
262.283	0.658434		243.137	1.77058		145.903	0.604126		191.429	1.73048
107.409	1.19259		125.158	0.967917		90.6184	0.522761		69.4193	0.757533
97.1426	0.631938		87.613	0.869817		213.667	0.608256		97.0808	1.00188
439.944	1.99695		268.453	1.23568		150.761	0.500401		86.3938	0.760579
110.167	0.707154		584.531	2.68093		54.3162	0.456233		111.123	0.693575
97.8939	0.589648		571.166	2.58906		182.175	0.570458		74.5234	0.670456
51.4138	0.566388		62.7024	0.762872		53.0839	0.514725		56.1762	0.683884
78.608	0.503859		173.563	1.70535		136.063	0.581414		98.7166	1.00589
113.663	0.702321		250.731	1.11247		150.949	0.59939		74.4036	0.668518
82.6864	0.48362		97.8837	0.785752		73.2218	0.578764		206.45	0.840873
83.6338	0.539806		217.554	1.43354		61.5466	0.558284		68.0341	0.573549
250.931	2.29682		102.974	0.886338		81.3839	0.624669		59.3816	0.742859
720.489	3.40195		208.61	1.48997		68.7395	0.519829		95.1419	0.689422
92.5691	0.64825		521.878	2.19923		56.306	0.470499		74.2332	0.610927
179.128	1.33486		109.982	0.878443		211.447	0.513529		60.0128	0.663395
126.183	1.07251		289.338	1.86654		248.603	0.63892		86.7345	0.860254
118.774	1.01995		55.3691	0.829977		102.512	0.519837		303.434	1.37148
181.895	1.11737		432.775	2.42405		68.5942	0.576973		174.813	0.830352
194.251	1.46868		106.907	0.892259		592.38	0.574923		78.6697	0.743413
370.702	2.03877		103.356	1.0408		180.889	0.659726		116.869	0.892372
104.888	0.591762		78.0209	0.914335		91.683	0.548203		62.2298	0.897633
98.4468	0.671812		53.6633	0.84679		303.805	0.625871		81.1408	0.888911
73.7827	0.489963		105.95	1.00059		177.299	0.5719		83.5504	0.855409
59.9666	0.583153		165.423	1.36258		132.205	0.717336		82.5553	0.684853
86.522	0.521077		74.228	0.918867		66.8107	0.538074		69.8797	0.660488
517.718	2.03066		51.4751	0.776614		361.499	0.600555		58.1454	0.764732
251.77	1.27596		52.9731	1.0041		147.202	0.587901		79.6682	0.993016
465.659	2.45387		138.092	0.838018		435.937	0.712303		330.594	0.812839
98.4824	0.604147		213.076	0.943611		267.124	0.74961		79.5282	0.566904
51.2964	0.509749		241.147	1.34036		60.1037	0.567462		52.204	0.6346
80.026	0.508994		149.74	1.39592		146.451	0.568194		171.736	1.18152
143.856	1.2021		64.033	0.975885		400.222	0.73496		158.468	0.735937
84.4687	0.457037		115.814	0.958818		233.164	0.64683		85.5038	0.714064
130.669	0.81288		446.665	1.54175		143.007	0.618678		53.3556	0.725139
58.8417	0.647948		63.0812	0.711942		114.626	0.641345		77.2931	0.655366
193.143	1.58619		89.275	0.767181		123.269	0.651014		140.081	0.659334
132.098	1.28321		51.448	0.598564		80.8643	0.699741		324.124	0.802387
97.8	0.622272		416.318	2.30732		51.4582	1.14615		60.1265	0.656473
341.257	0.974317		138.621	0.755173		80.2484	0.650967		85.2737	0.866761
120.995	0.936428		125.764	0.918895		68.7864	0.521382		73.4852	1.03109
78.995	0.492078		120.627	0.784265		137.091	0.579246		55.0946	0.681669
167.917	1.00017		510.576	2.39284		88.266	0.57255		120.925	0.955361
235.007	1.02095		120.314	0.787935		122.4	0.568865		75.0694	0.705481
203.827	0.627709		141.096	0.924968		69.5593	0.529942		120.318	0.654351
190.039	1.13761		868.113	0.582976		63.6111	0.634894		135.445	0.813831
227.021	1.4276		75.8784	0.325814		114.183	0.585675		50.905	0.716279
127.991	1.28004		51.6005	0.654166		79.1872	0.568556		282.433	1.1201
113.345	1.22838		68.9777	0.727712		73.4431	0.616395		51.316	0.705204
480.761	1.6725		69.6074	0.687064		185.526	0.563024		56.2147	0.531602
274.275	2.05108		530.008	2.23425		71.9437	0.635892		100.396	0.55809
104.819	0.617439		182.299	0.8819		75.3479	0.618297		114.932	0.71088
126.751	1.02403		197.747	0.642692		208.361	0.671225		63.2614	0.633354
124.413	0.733737		66.2913	0.882825		254.874	0.522856		98.4343	0.703173
99.9489	0.557628		67.4449	0.310951		163.57	0.538825		67.5452	0.663811
144.146	1.00742		55.6582	0.960313		290.999	0.614894		423.392	1.08816
117.725	0.592366		52.346	0.815124		290.695	0.676014		675.526	3.19704
109.619	1.21434		153.827	0.450249		156.198	0.631692		301.926	2.05396
169.69	1.3699		353.732	1.42726		61.2267	0.516294		59.745	0.637231
65.149	0.627105		118.143	0.900634		283.031	0.647412		91.7154	0.791727
105.534	0.868613		194.66	1.39416		845.769	0.692735		81.5155	0.788682
94.9862	0.788412		101.469	0.925647		70.4456	0.633007		596.745	4.29573
120.856	0.677249		88.2173	0.85115		152.696	0.563971		370.842	1.62382
106.397	1.04533		111.523	0.933804		154.798	0.583221		63.329	0.716556
71.0156	0.585872		172.286	0.894154		174.982	0.599846		54.0981	0.698559
95.0818	0.610189		94.4201	0.974587		143.697	0.610998		70.3126	0.80654
61.8557	0.486188		491.549	1.18589		83.2764	0.563959		135.943	0.742397
93.7936	1.27279		50.1112	0.623442		467.553	0.780277		59.9443	0.655366
141.811	1.03732		73.274	0.752318		541.483	0.651889		60.9636	0.645675
92.8649	0.539504		65.7481	0.962217		79.5178	0.679784		66.0631	0.703542
83.7517	0.489963		75.4851	0.74253		133.65	0.638246		255.492	1.98917
149.769	0.562763		441.549	2.02781		540.083	0.663391		78.9769	0.557629
159.236	0.775121		64.9828	0.444267		54.8935	1.27901		86.3966	0.736906
58.6513	0.565935		58.6767	0.308866		59.3629	0.569745		51.9206	0.759471
109.933	0.589648		138.859	0.875937		63.4459	1.27473		64.2732	0.787713
994.066	4.45063		58.8895	0.770263		530.23	0.642964		66.738	0.581855
93.92	0.585721		260.549	1.17966		189.19	0.598781		76.8566	1.02555
130.552	0.526514		235.408	1.38385		200.191	0.648941		62.2184	0.698282
91.1533	0.504765		58.4202	0.593127		55.5714	0.571171		70.6864	0.822876
70.1357	0.458095		642.212	3.06714		98.0944	0.54397		283.636	3.58084
79.8223	0.542373		124.137	0.973636		66.9261	0.582156		100.987	0.651767
108.245	0.655802		521.002	1.65183		448.488	2.07911		100.117	0.659104
164.816	1.26901		463.422	1.82066		56.6736	0.528801		60.027	0.596945
118.005	0.606941		227.89	1.01279		63.2048	0.685396		108.059	0.758918
147.23	0.958178		90.7159	0.655933		211.819	0.523379		51.5338	0.555414
102.676	0.735247		115.749	1.16831		85.9554	0.590526		71.1668	0.780929
86.5576	0.436798		69.1206	0.844217		337.083	0.662927		106.212	0.822322
73.5456	0.407799		163.793	1.25232		297.655	0.642728		60.6863	0.642076
135.494	1.10468		131.774	0.895604		73.451	0.629425		79.3219	1.05351
207.808	1.10423		165.106	0.891072		161.154	0.762124		55.6353	0.523296
175.358	1.70249		544.562	2.31644		61.6941	0.521255		70.6307	0.631416
153.935	1.08505		55.7302	0.660555		70.5595	0.501283		288.66	2.07805
117.224	0.589648		196.454	1.28731		104.069	0.506957		68.9998	0.807094
94.0788	0.521077		116.516	0.882145		320.289	0.640838		347.848	0.860492
160.965	1.26388		73.8869	0.785081		94.0096	0.622006		76.78	0.775115
60.8918	0.478938		68.157	0.878203		91.7237	0.531051		56.2722	0.550845
204.515	0.768022		81.1406	1.01347		179.844	0.628778		172.867	0.852502
92.0554	0.579981		231.019	1.02339		268.381	0.582758		116.91	0.786051
124.644	1.0195		106.56	0.663274		206.599	0.542985		77.8088	0.716556
55.0439	0.619402		78.3725	0.629152		63.1629	0.795864		70.9527	0.684023
319.592	1.73677		105.093	0.681899		62.9276	0.500268		217.601	2.21515
153.543	1.14154		99.7857	0.865968		55.9675	0.599038		64.2214	0.770546
130.62	1.08112		178.77	1.49711		131.712	0.467725		186.429	0.668448
153.978	0.707079		50.5696	0.822465		148.429	0.522219		82.8446	0.856932
126.259	0.523796		127.575	0.865016		543.254	1.49707		58.7228	0.643183
81.7092	0.572732		228.846	1.34939		176.54	0.598515		160.816	0.760579
69.4107	0.516999		176.36	1.01505		441.085	0.577147		55.1725	0.536032
180.624	0.858418		76.4068	0.783041		180.597	0.611982		64.3479	0.754764
51.7466	0.54917		145.23	1.00694		60.4572	0.573929		127.713	0.779868
109.116	0.724675		82.5125	0.529553		351.79	0.605695		61.2075	0.550015
142.595	0.557779		76.3176	0.412817		136.92	0.591686		53.9734	0.608851
143.595	1.12251		391.45	1.27863		74.3551	0.511206		98.6593	0.744797
79.5113	0.959235		97.4552	1.01337		72.6697	0.647258		51.6479	0.581717
131.426	0.576583		87.9317	1.04077		92.0107	0.619375		55.0355	0.534648
86.3609	0.579981		185.68	1.1886		131.105	0.713215		93.4739	0.851394
124.917	0.818318		159.613	0.415121		129.903	0.589646		57.1299	0.614388
56.9348	0.541467		209.958	1.26849		117.417	0.591604		86.6131	0.834089
126.111	0.893534		120.2	0.823869		61.6451	0.458991		69.1001	0.672394
130.818	1.20799		136.828	0.921639		150.198	0.531254		50.8227	0.570365
86.4188	0.655198		63.4506	0.695212		59.4423	0.52376		59.0168	0.660627
183.281	1.52487		95.3775	0.906637		119.574	0.599537		159.842	0.930304
65.9319	0.609434		63.1112	0.869294		74.6414	0.529561		174.478	1.18521
171.552	0.846575		72.11	0.775472		78.5124	0.622101		67.1313	0.703265
151.984	1.26087		299.324	1.81787		67.9805	0.433566		51.033	0.770823
115.72	0.687324		169.218	1.20823		94.9744	0.521826		80.0833	0.638615
91.0168	0.57398		70.7637	0.889359		117.696	0.475611		62.198	0.790758
67.9373	0.744808		126.697	1.13107		71.2411	0.573311		64.4386	0.52025
116.657	0.957508		159.446	1.05127		127.147	0.528211		103.743	0.784206
229.54	1.12535		113.771	1.04087		186.107	0.53465		213.625	0.758848
145.199	1.18023		310.327	1.69284		79.5509	0.56976		78.7701	0.75158
79.9846	0.585247		164.965	1.06418		83.5607	0.518307		222.751	1.85369
104.747	0.651421		109.452	0.357267		82.7367	0.598705		75.0025	0.740505
51.8618	0.556314		123.792	0.768133		182.741	0.580238		53.2404	0.634877
111.396	0.529387		80.8981	0.70701		96.6731	0.570933		58.1658	0.641799
140.424	1.17809		245.9	0.920687		89.0704	0.683383		72.8958	0.797957
152.889	1.08551		174.831	1.23585		69.7706	0.536457		58.0194	0.884066
115.909	0.635665		105.515	1.02563		139.31	0.619486		456.701	1.4296
108.247	0.634901		63.8776	0.429909		65.1388	0.543875		113.447	0.901094
578.393	1.80887		117.386	0.370904		109.534	0.748183		51.5795	0.503915
491.477	2.09469		143.299	1.08481		99.5521	0.587989		187.775	0.768331
51.403	0.711292		250.045	0.958843		271.79	0.600405		54.6265	0.733999
192.5	1.51005		241.786	1.23506		244.187	1.68988		99.1787	0.722093
89.1484	0.832753		111.008	1.13339		55.0475	0.507259		56.4311	0.613004
55.5088	0.596992		82.4686	0.425017		73.2672	0.645593		67.8924	0.791035
71.8361	0.584818		185.191	1.38819		63.4469	0.526137		242.242	0.947858
240.088	1.72786		120.125	0.896976		89.015	0.570268		66.4227	0.740367
142.727	1.14428		101.117	0.856846		60.5611	0.576022		64.2322	0.618541
56.0126	0.735928		51.5507	0.331907		125.392	0.517078		297.052	1.57529
135.951	1.00014		177.643	1.17719		80.4756	0.613827		616.467	4.01277
143.212	1.00501		100.762	0.978165		51.3854	0.588243		103.616	0.768747
193.014	0.833154		87.1161	0.757729		70.4563	0.584153		78.3605	0.652736
136.695	1.02917		81.7655	0.820618		65.5417	0.527469		69.9172	0.665749
152.457	1.19274		117.343	0.863411		112.149	0.535101		52.0256	0.509452
89.8914	0.679399		104.468	0.83994		193.406	0.647464		125.332	0.750242
182.532	1.28011		159.984	0.96934		69.9407	0.548868		56.5167	0.690252
322.478	1.15577		122.414	0.463862		83.1301	0.533302		278.239	1.82268
169.106	1.2001		72.2555	0.775472		61.8262	0.461749		64.4849	0.721262
86.6294	0.521748		778.635	2.96143		58.1279	0.560757		81.1911	0.664226
59.6327	0.494438		54.1166	0.635668		136.255	0.575166		55.075	0.614388
67.2659	0.47324		111.084	0.835605		256.588	0.617591		91.1265	0.730261
106.45	0.69525		67.1885	0.722616		54.1465	0.457802		62.9732	0.625879
140.088	1.01122		235.872	1.09423		247.834	0.728939		73.9922	0.72057
66.3916	0.613464		128.921	0.411925		114.983	0.631184		199.929	0.903585
142.561	0.806207		50.1371	0.885457		273.944	0.631191		172.182	1.61848
51.1886	0.576224		72.7824	0.505431		148.953	0.659978		525.14	1.60747
162.04	1.11874		50.8211	0.270783		83.3043	0.584375		51.0886	0.553199
87.9389	0.486417		131.368	1.05013		70.1897	0.515802		71.877	0.70465
78.3078	0.48804		72.8415	0.82647		68.1273	0.591144		62.0044	0.712956
223.479	1.27169		100.27	0.772066		88.7258	0.502075		286.995	1.88158
153.663	0.87386		89.8622	0.808542		162.751	0.665623		53.6187	0.780237
84.7551	0.634233		54.2333	0.88973		91.7604	0.615159		75.8244	0.710049
73.7159	0.478587		140.823	1.27858		55.8878	0.463224		115.648	0.560397
127.697	1.30556		148.95	1.09725		245.636	0.581607		55.8361	0.87659
117.71	0.715684		53.7604	0.629537		70.8313	0.385378		387.67	2.22027
76.9953	0.540702		341.604	0.740628		133.146	0.678342		61.9787	0.735383
61.4815	0.759991		74.6281	1.20352		83.0323	0.570125		220.85	0.970728
67.8989	0.426068		241.199	1.69431		82.7232	0.638904		66.8246	0.818169
165.054	1.26751		156.02	1.3101		146.884	0.606256		80.4115	0.71531
93.9123	0.676629		209.407	1.10473		56.4564	0.582489		214.186	0.78972
55.3427	0.393602		175.132	1.03502		88.1511	0.531844		431.714	1.52954
107.603	0.618692		96.6508	0.693819		88.6552	0.532954		83.7396	0.690391
121.677	1.39523		67.7992	0.784389		279.095	0.582917		58.1744	0.620756
118.276	0.603581		64.6284	0.49159		193.408	0.703095		62.0048	0.78356
170.176	1.37207		149.065	0.999035		67.0239	0.529133		427.043	0.866657
698.097	1.74285		69.2281	0.817645		50.2102	0.531511		51.013	0.698559
56.4799	0.358797		118.731	0.586063		430.178	0.970157		93.5809	0.774007
984.48	3.96291		52.5098	0.844956		144.694	0.567091		50.6967	0.693852
93.9644	0.557842		68.3833	0.835481		50.3117	0.566844		607.518	3.05012
184.501	1.22989		334.101	1.74483		85.5378	0.4679		193.798	0.932796
76.8362	0.575794		213.29	1.42548		151.984	0.7169		171.384	0.657166
128.002	0.753975		311.524	1.69		105.016	0.697427		65.5913	0.799065
255.005	1.03964		73.3819	0.379871		131.128	1.00622		52.6259	0.620756
154.318	1.06192		71.0703	0.382998		169.396	0.652878		140.861	0.672994
80.4108	0.698114		50.6774	0.318716		86.8923	0.717637		64.0939	0.619926
98.8294	0.599666		57.4984	0.746675		130.483	0.727545		78.1708	0.700635
75.4831	0.525949		321.211	1.28185		86.112	0.572677		78.8919	0.829106
50.577	0.329721		56.6577	0.909795		64.4949	0.580206		72.2917	0.640691
90.7149	0.549248		54.0419	0.601018		149.739	0.607859		71.9307	0.783283
85.9927	0.703271		57.6745	0.800367		270.614	0.617703		78.2559	0.725554
124.429	0.607233		67.8928	0.917195		112.721	0.540951		110.252	1.6715
179.218	1.4752		175.321	1.10933		170.771	0.617669		305.793	1.55542
179.085	1.4943		198.682	1.99348		76.1638	0.506894		92.9664	0.801972
53.5744	0.643686		115.62	1.30397		72.9351	0.563388		251.178	2.10924
96.7477	0.60635		428.939	1.97023		81.7211	0.557111		71.954	0.711295
87.558	1.02526		68.071	0.528267		365.467	0.522444		67.1261	0.549876
245.902	2.20979		103.477	1.01847		73.3157	0.605299		54.2307	0.62934
96.0892	0.673096		55.995	0.642109		132.269	0.615111		80.1861	0.650936
101.479	0.640917		392.564	1.6797		67.5896	0.459055		97.5212	0.723893
496.743	2.16109		128.79	1.47509		229.28	0.572205		82.6742	0.623525
52.2748	0.688947		130.117	1.16894		105.3	0.45571		99.771	0.800726
86.0048	1.01065		59.4998	0.577108		51.2484	0.521763		335.35	1.50925
58.559	0.614037		66.0481	0.679457		99.941	0.646734		92.3613	0.887388
95.4311	0.529578		85.6206	0.750204		53.0064	0.56109		110.373	0.907185
79.4317	0.486274		111.816	1.82829		97.5175	0.631707		137.7	1.18918
82.6431	0.695823		144.708	1.32731		199.034	0.588798		60.2226	0.964637
122.886	0.820817		55.9061	0.621998		310.267	0.60969		65.0728	0.706034
89.5168	0.49377		182.866	1.74156		76.9126	0.552704		72.0658	0.708803
72.9965	0.605586		94.2622	1.24543		314.597	0.583402		60.1074	0.598745
85.7505	0.679064		427.902	2.0381		116.36	0.60216		246.964	1.62859
329.057	1.23629		114.184	0.823106		64.7451	0.630233		50.1226	0.687207
264.878	2.29296		55.8241	1.45013		53.0039	0.622815		54.89	0.583932
310.424	1.03888		453.297	3.32415		75.3366	0.673317		174.386	1.18014
222.507	0.773741		87.7466	1.04648		118.297	0.5191		74.0716	0.735522
62.4002	0.652996		549.959	1.7462		198.435	0.52361		53.288	0.684438
93.9559	0.735498		490.274	2.15149		61.3632	0.55448		413.066	2.58925
130.302	0.748437		78.3246	0.667606		103.706	0.612496		59.0853	0.642076
153.426	1.07319		86.0241	0.85399		358.422	0.592238		83.5827	0.718355
59.3448	0.571354		441.159	2.13004		81.8708	0.66257		397.015	1.32169
59.6345	0.540416		118.399	1.13734		57.5681	0.611497		288.919	1.32963
163.964	0.838625		119.855	1.21545		234.896	0.622989		111.468	1.1435
246.264	1.47744		76.1394	0.451056		116.892	0.59181		65.0756	0.69579
75.2535	0.911244		116.624	1.07647		71.195	0.531559		205.746	1.90588
184.171	0.651478		115.363	1.3257		90.3897	0.642423		94.732	0.927535
210.639	1.58673		118.365	1.22299		72.1445	0.533461		430.283	0.986095
166.357	1.66952		138.999	0.999614		336.331	0.705428		414.96	1.6607
77.6286	0.486799		106.111	1.01129		87.555	0.539548		133.783	0.696436
196.251	0.681156		142.134	1.21509		123.596	0.558355		192.868	0.682361
193.633	0.532204		449.709	1.68593		157.604	0.589099		98.3598	0.738429
54.4377	0.451612		478.54	1.96253		78.2017	0.469802		83.8724	0.743136
74.7907	0.577608		103.273	0.954903		94.463	0.614683		250.56	1.66181
162.923	1.07825		159.966	0.951911		72.4716	0.594568		78.7729	0.67364
126.28	0.747386		93.7513	0.629539		53.7806	0.546728		61.5045	0.777191
74.278	0.46455		59.0007	0.726143		108.183	0.54913		148.768	0.939533
120.213	0.704321		186.397	1.91627		133.084	0.600678		123.27	0.974466
147.903	1.22578		101.997	1.08185		64.4827	0.533841		53.2218	0.421129
139.607	0.920984		66.3054	1.09891		334.502	0.678405		192.842	0.732337
167.796	1.45954		121.627	1.29747		176.194	0.537972		348.82	1.64658
153.78	1.12781		63.1573	0.550152		175.077	0.622371		59.0991	0.659519
159.15	1.07109		67.4209	1.42278		103.961	0.439898		61.699	0.74452
115.848	0.691717		90.6815	0.868838		181.274	0.700223		71.6539	0.826475
162.138	1.07128		112.767	1.23984		57.6755	0.587244		104.122	0.784113
144.532	1.08121		354.69	2.75431		196.461	0.923911		77.5828	0.754349
176.916	1.63471		60.0165	0.649249		115.276	0.552578		67.0253	0.625325
331.54	1.72738		331.348	1.91652		80.5748	0.586721		57.7762	0.586008
91.0105	0.582669		91.4562	0.814171		312.302	0.717093		72.1448	0.83312
56.1237	0.46264		410.186	1.77689		241.308	0.630593		146.301	1.25453
111.158	0.709286		91.7555	0.94787		70.1747	0.659431		114.339	0.804694
151.589	0.489855		359.957	2.03691		81.7934	0.525218		65.1751	0.808202
127.478	0.840105		121.226	1.09365		819.83	0.681722		81.7472	0.67627
53.8981	0.778038		179.286	1.97211		69.9233	0.599276		55.3743	0.696067
326.402	1.87448		91.7645	0.823999		265.309	0.557069		59.8382	0.708803
208.266	1.4032		437.467	1.36205		90.1605	0.555811		63.7024	0.680285
158.172	1.20879		107.976	1.20636		132.157	0.52454		98.5486	0.765286
121.435	0.505968		132.31	1.13665		202.061	0.600838		65.4238	0.711572
100.333	0.626116		158.371	1.20288		330.488	0.617574		52.5579	0.6789
104.027	0.830747		139.257	0.787998		138.716	0.601843		60.8433	0.606913
159.89	1.16524		78.1118	0.697773		70.9104	1.42567		93.5589	0.589331
92.3259	0.721175		64.8583	0.592739		55.8942	0.621721		54.0733	0.711295
205.676	1.33106		158.717	1.17913		60.0243	0.629615		54.0648	0.617434
96.1346	0.566914		91.3134	0.66399		350.222	0.652293		119.21	0.803633
74.2562	0.456529		157.964	1.07969		550.568	0.633929		61.3337	0.725139
60.7968	0.413941		442.29	2.00536		75.5827	1.01347		60.1355	0.650659
169.05	1.00392		80.0367	0.603898		89.3339	0.536409		70.176	0.629478
133.178	0.908761		58.6445	0.62386		56.5809	0.514106		303.392	1.2192
93.0597	0.583051		201.6	1.05635		84.356	0.559077		324.165	1.68936
197.947	1.60754		166.231	1.66868		87.1553	0.618392		53.719	0.651767
287.77	1.30255		230.736	1.81343		59.0477	0.651633		85.7108	0.807925
131.871	0.867892		128.369	1.91581		145.472	0.585447		50.2719	0.645952
96.042	0.654954		61.4938	0.689584		564.222	0.711979		65.3757	0.63197
157.112	1.11215		116.479	1.28345		73.8966	0.51986		59.5028	0.549184
89.4046	0.566532		191.151	1.85837		132.328	0.510235		223.992	1.25903
320.063	2.27109		124.624	1.46547		159.253	0.52804		108.427	0.78439
103.406	0.64932		55.3623	0.974385		410.039	0.673184		76.067	0.686791
148.226	1.08704		123.288	1.05219		96.853	0.626508		75.8573	0.941379
68.3677	0.899356		142.402	1.53416		134.43	0.551056		83.519	0.735383
104.354	0.680163		133.389	1.26717		134.006	0.454806		80.5105	0.75338
133.702	0.660158		123.569	0.993733		237.655	0.601237		63.7428	0.667825
234.122	1.7439		141.383	1.10286		99.307	0.602034		326.353	2.12502
56.7468	0.497732		125.285	0.9664		103.93	0.540055		76.6269	1.28692
74.4212	0.854381		133.744	1.15047		281.171	0.805322		138.865	0.673732
86.9852	0.448317		135.544	1.17954		115.536	0.572645		51.1329	0.681946
386.633	1.60113		346.068	1.95333		589.399	0.656198		64.6109	0.665749
93.2402	0.497685		68.9102	0.587108		186.854	0.647511		96.1999	0.813601
138.61	1.28465		164.176	1.38541		86.0745	0.505245		148.604	0.659519
113.348	0.6328		83.4264	0.669109		181.689	0.607487		77.0549	0.681669
89.9372	0.754834		62.2623	0.584037		254.899	0.734202		52.02	0.708526
90.0826	0.641251		122.725	1.08761		388.322	0.842813		52.4804	0.698835
147.514	1.08885		166.603	1.42933		327.571	0.58732		73.1388	0.678347
368.83	1.67588		60.8527	0.542064		83.5899	0.544937		229.077	2.78399
119.942	0.848508		456.311	2.02674		70.5972	0.557951		66.134	0.812355
102.361	0.633373		193.936	1.2095		126.129	0.641218		62.8834	0.691083
116.527	0.633564		221.988	1.98269		124.941	0.484081		90.043	0.814154
271.188	1.1167		51.6533	0.448905		136.196	0.528553		216.016	0.727298
86.6186	0.643829		110.911	0.85553		80.4802	0.590272		112.65	0.708342
176.588	1.32137		131.956	1.21598		72.727	0.549296		56.679	0.804602
135.58	0.607878		357.707	1.92522		55.3761	0.688867		406.113	1.27399
79.8882	0.755121		136.306	1.03345		77.598	0.559901		65.2835	0.689422
100.637	0.55567		127.787	1.65312		104.92	0.493373		67.2279	0.646644
71.564	0.631082		158.722	1.53691		150.216	0.589551		256.306	1.6955
192.333	1.24765		75.3266	3.62054		370.726	0.618634		158.588	0.919506
119.658	0.634901		113.365	1.42232		84.4886	0.553846		206.729	0.929196
114.482	0.793221		131.888	2.4895		81.4371	0.440287		115.844	0.628417
101.394	0.775603		128.11	1.46387		99.8409	0.477704		79.8908	0.751857
102.239	0.690475		932.432	12.1755		132.65	1.38934		52.9803	0.6346
50.0938	0.391024		109.873	0.726032		117.499	0.574833		77.9282	0.690252
593.001	2.60133		65.2263	0.734779		56.5567	0.479582		56.8625	0.596945
136.884	1.05495		103.501	0.869051		70.8026	0.525186		265.401	1.13237
66.1177	0.785056		143.461	2.89625		77.9853	0.46641		81.2725	0.828275
153.431	1.11864		213.484	1.8177		76.7952	0.516024		50.8194	0.641522
149.297	1.21404		418.304	3.40156		185.82	0.637572		75.3739	0.666303
142.867	1.11941		889.612	14.1003		245.82	0.656614		97.2086	0.676547
52.9421	0.561757		111.56	0.465652		118.091	0.513322		97.7015	1.04673
93.8152	0.619241		312.714	12.8298		214.998	0.587618		292.068	2.34459
83.9848	0.495106		968.163	6.83869		146.596	0.602395		342.168	1.70473
113.959	1.17694		107.913	1.21851		220.458	0.651368		179.197	0.762517
71.3614	0.475675		457.344	2.09132		323.021	0.843489		97.2986	0.829244
50.5567	0.480115		268.876	1.49347		252.242	0.651272		57.0337	0.672948
165.092	1.22082		68.7775	NaN		76.3202	0.513361		298.837	1.6128
97.9166	0.65228		130.046	1.32785		70.0184	0.448434		50.1749	0.655089
353.536	1.33693		391.328	3.00538		81.6392	0.601305		205.284	1.49504
88.9185	0.648269		80.2471	0.405878		258.871	0.705024		150.477	0.729015
165.213	1.21394		96.4217	NaN		285.512	0.540964		56.8825	0.578671
206.528	1.66923		99.0324	0.729968		119.896	0.51735		257.554	1.35392
319.046	1.32301		64.2061	NaN		248.091	0.680751		72.7279	0.749642
96.7514	0.510671		105.25	1.47131		188.256	0.518232		64.0877	0.714894
75.1295	0.577513		105.187	1.19052		531.469	0.750565		58.8626	0.655089
175.008	1.2677		123.2	0.968917		142.237	0.566577		64.0726	1.01337
68.7331	0.606159		120.744	1.05362		102.995	0.544065		50.329	0.60802
128.179	0.764956		55.361	NaN		153.341	0.574966		247.843	2.33065
79.1194	0.466746		210.23	1.13687		139.247	0.640838		63.1597	0.730676
126.385	0.523944		88.1519	0.356455		213.103	0.677343		107.226	0.664918
111.4	0.696109		128.51	1.21195		199.378	0.615856		67.9904	0.653151
199.161	1.58692		145.069	3.70364		76.9326	0.621673		74.4945	0.864407
82.9432	0.530914		112.61	1.47568		85.5114	0.402592		57.5037	0.698835
80.7918	0.45271		109.769	0.695707		119.102	0.537978		81.7957	0.754072
53.4327	0.560611		101.331	1.19314		50.2274	0.502408		133.763	0.657396
147.108	1.08541		82.6061	3.40885		77.7277	0.617473		58.8045	0.499485
268.484	0.89652		117.981	3.8121		106.012	0.608977		56.882	0.626294
118.92	0.672762		101.367	0.912351		215.865	0.589792		58.7142	0.64346
150.076	1.31974		115.131	4.06578		91.6293	0.544779		119.354	0.820753
98.9637	0.549248		65.5593	1.4818		72.344	0.482737		354.329	1.69764
143.128	0.888995		466.19	2.1515		102.222	1.05727		389.95	1.91897
50.2799	0.462211		356.296	3.22078		267.443	0.750973		123.978	0.720247
103.404	0.665744		97.3582	0.724719		76.3606	0.685871		50.4175	0.677516
294.75	1.44335		105.458	1.20058		400.317	0.557611		397.638	2.00043
159.802	1.13736		152.455	1.41707		230.923	0.648922		56.0225	0.699389
133.741	0.53927		104.12	1.46781		512.67	0.624092		72.7198	0.669763
77.5836	0.874577		77.6316	NaN		86.1909	0.534539		62.1242	0.752826
105.042	0.525949		109.719	1.18089		93.23	0.592808		194.645	1.00658
160.413	1.15292		70.2146	2.04164		58.3967	0.573121		135.363	0.696436
139.249	1.11864		95.1514	1.27449		242.024	0.636735		54.3387	0.682777
64.8683	0.47768		212.141	4.42617		54.7968	0.426559		125.924	0.704281
91.4158	0.916114		249.373	1.62963		123.524	0.640521		57.1746	0.644845
109.534	0.756171		116.665	1.26706		65.0285	0.505214		56.2641	0.555829
104.765	0.702793		128.642	1.3589		185.635	0.641139		70.3091	0.574518
83.9353	0.561089		123.43	1.47393		104.117	0.676812		136.134	0.709911
121.441	0.563762		65.5104	0.333858		54.4176	0.544303		128.781	0.812908
132.058	1.3355		198.625	1.25306		109.188	0.660652		68.5798	1.18891
88.563	0.582383		497.405	3.89856		480.296	0.658583		52.3437	0.418083
86.4256	0.510766		70.3238	0.597445		538.901	0.735597		85.5514	0.788128
102.713	0.582287		134.951	1.25525		177.15	0.702639		60.7201	0.788266
155.345	1.22464		367.047	0.567777		258.999	0.595397		101.029	0.694036
172.876	1.31564		111.91	0.418562		65.3545	0.581966		104.827	0.675762
104.388	0.574744		148.752	1.04925		141.932	0.604245		82.3964	0.721124
51.6592	0.414085		335.363	NaN		115.273	0.490971		107.089	0.642076
170.33	1.28222		57.9166	0.978831		159.267	0.536961		256.666	1.67593
92.9745	0.544474		138.137	1.28411		61.8713	0.464095		270.683	1.74231
214.77	1.27584		424.032	1.76627		77.6483	0.591921		59.9647	0.613281
129.294	1.13383		66.5312	0.445678		118.912	0.664234		64.6008	0.577702
155.189	1.04846		84.3778	0.520906		60.653	0.659241		67.7278	0.808202
87.2066	0.584674		64.03	0.621063		190.357	0.565077		80.3701	0.62754
536.99	2.6031		92.6172	2.76504		61.7196	0.617441		88.7378	0.66921
140.926	0.737778		52.7367	0.359517		77.2392	0.547822		149.007	1.24705
129.986	0.54509		298.978	11.9043		79.0718	0.551626		60.1779	0.711572
159.684	0.765091		396.242	1.89862		123.867	0.478469		57.1769	0.630447
252.485	1.19635		472.977	11.5465		92.9959	0.660176		101.7	0.560213
97.7382	0.691147		62.5769	0.42104		335.087	0.654893		76.1245	0.702296
118.54	1.02073		667.449	14.6011		56.2699	0.656007		126.181	1.06062
141.934	1.1961		497.024	12.1676		63.4452	0.504405		242.592	1.35081
99.0645	0.534931		288.504	NaN		68.1347	0.463335		69.2988	0.558044
100.158	0.76609		88.1879	1.27887		420.973	0.652951		109.899	0.619833
90.3698	0.61104		89.2644	0.792512		98.9127	0.568492		58.543	0.655366
85.9639	0.710466		679.499	10.7999		105.814	0.589511		65.0618	0.680977
244.173	1.45441		52.6092	0.800384		131.373	0.649588		55.3505	1.19057
55.2641	0.566574		112.689	1.31604		146.697	0.650596		98.8529	0.784911
93.1746	0.626196		95.8947	0.736966		175.759	0.634862		215.881	1.00372
113.388	0.78008		494.013	7.6312		172.366	0.581436		168.775	0.902007
106.532	0.701139		67.4148	0.569891		98.9394	0.598895		90.3698	0.622516
94.9272	0.573569		206.278	1.20889		100.898	0.568247		387.032	0.920892
127.052	0.768755		242.291	2.73443		60.2966	0.651014		285.018	1.58592
69.1586	0.342742		92.3902	0.649929		143.166	0.573463		65.9626	0.590607
259.181	1.85694		73.5997	0.725157		72.1937	0.587958		77.5906	0.585478
105.913	0.811057		367.596	10.9167		105.217	0.615705		63.5792	1.02167
91.2953	0.581229		91.0062	0.483146		103.594	0.58298		75.916	0.578925
93.6159	0.562244		134.965	1.59202		182.772	0.679414		337.048	1.18995
92.3664	0.566241		186.493	NaN		180.494	0.575838		205.567	0.654026
102.238	0.550919		180.527	NaN		67.3362	0.537709		103.843	0.837049
55.9621	0.583061		99.212	1.47656		107.016	0.534555		90.77	0.666676
62.7552	0.604545		111.607	0.986703		85.4804	0.535141		98.3106	0.657844
165.543	1.02623		184.26	NaN		105.326	0.673888		120.454	1.11084
92.4932	0.552584		186.135	NaN		179.301	0.588592		454.99	1.29599
61.7815	0.540593		159.777	1.96037		73.1412	0.556826		111.543	0.732489
92.2484	0.545923		60.1704	0.771545		80.1641	0.690135		55.8675	0.586903
97.7453	0.572902		61.3807	0.496387		57.1649	0.521858		68.3899	0.720808
98.6137	0.607543		91.8519	1.01389		56.3339	0.581538		87.9211	0.669525
110.224	0.779081		100.635	1.13718		438.6	0.621225		173.961	0.963356
169.934	1.30835		99.4631	1.33713		80.415	0.561993		150.567	0.734103
202.948	1.50054		112.734	1.10843		75.0977	0.607883		125.565	0.752337
119.768	1.12216		62.6163	0.612363		65.5721	0.575879		160.385	0.893175
146.982	0.886999		105.834	0.748967		121.135	0.563648		354.045	2.54268
735.909	3.194		83.7893	0.755302		51.6798	0.566606		112.616	0.689848
153.331	1.1558		54.4602	1.31894		132.117	0.586698		54.9333	0.566959
98.3704	0.738444		334.039	1.24019		59.1617	0.565005		133.139	0.718956
115.348	0.733448		124.146	1.20653		290.828	0.57291		51.9567	0.678642
76.2948	0.614038		85.9458	0.864617		54.42	0.619676		103.72	0.831066
62.3488	0.436172		144.006	1.78089		90.5468	0.627776		125.854	0.947782
112.974	0.711132		267.436	2.11138		75.4293	0.602541		65.6228	0.66924
148.066	0.865682		68.1611	0.635915		51.6369	0.476016		102.986	0.817105
85.9671	0.637021		55.2381	0.646798		520.462	0.560703		86.3071	0.799441
792.421	3.68323		86.7226	0.802894		185.917	0.611101		56.7356	0.548156
538.426	2.90681		356.399	1.74426		60.7822	0.501552		233.815	0.758643
134.334	1.31101		87.7011	0.722491		55.0963	0.406143		133.93	0.752527
99.2737	0.486634		61.2912	1.21336		120.259	0.635797		147.105	1.03819
108.326	0.644848		91.6413	0.88216		106.378	0.57129		180.909	0.646049
93.8789	1.04322		131.355	1.52717		237.288	0.63678		81.6609	0.627644
106.522	0.617535		81.5331	0.638839		89.3077	0.573882		107.66	0.71359
105.522	0.78441		151.189	1.37514		110.03	0.658718		96.8846	0.821094
53.9156	0.418185		113.49	1.77991		121.326	0.525646		92.0077	0.558412
66.0686	0.745939		125.413	0.540677		128.428	0.568403		95.4033	0.711406
103.234	0.5759		99.2394	0.945508		67.8143	0.539738		56.2669	0.597159
148.557	1.15846		115.867	1.91311		137.623	0.561651		66.3381	0.686904
85.0036	0.698974		137.112	1.24714		63.0027	0.46064		52.1153	0.707132
76.8192	0.864849		65.8483	0.437425		92.7597	0.505277		95.7408	0.590702
69.3091	0.523106		117.024	1.0186		139.575	0.674577		350.909	1.88835
100.282	0.568905		50.6774	0.596769		216.535	0.569099		108.511	0.694787
117.045	0.588807		93.5862	0.611063		94.7512	0.544826		197.349	0.778131
260.261	1.14497		106.934	1.16138		140.978	0.531996		80.6616	0.672659
141.459	0.821715		70.9414	0.514255		54.769	0.62952		71.2067	0.59374
79.2698	0.454991		88.6299	1.33518		109.272	0.597159		364.259	1.19413
259.753	1.59905		84.7426	1.20069		70.8372	0.592998		148.684	0.737902
106.096	0.612872		121.373	1.1621		94.7497	0.5988		79.8057	0.739042
130.791	0.861019		814.781	14.7523		147.414	0.635264		74.6485	0.633627
81.3583	0.50129		57.4358	0.978899		196.982	0.687318		95.3042	0.749013
185.27	0.97027		224.431	2.41446		363.009	0.606711		486.842	1.7113
93.4218	0.638187		61.331	0.908978		74.4301	0.583995		126.155	0.805329
181.769	1.34466		74.1752	0.707073		121.821	0.54699		206.658	0.728671
103.552	0.619201		93.9698	1.30276		183.964	0.641963		96.4084	0.720808
190.388	1.33533		243.319	2.32312		111.008	0.596208		87.7159	0.709127
268.306	1.16179		211.154	2.14236		52.7638	0.510778		135.165	0.702859
141.937	0.840035		72.0178	1.7643		88.9499	0.543923		593.06	3.11714
210.649	1.23082		367.944	3.74775		200.039	0.57721		80.6745	0.711691
225.98	0.661003		68.3794	1.22986		116.184	0.523779		68.2066	0.821094
66.4164	0.746938		82.4627	0.674552		135.617	0.538958		237.445	1.20207
105.062	0.492629		256.705	3.234		202.675	0.689834		145.773	0.615678
203.767	1.42193		54.9684	0.724147		112.141	0.483111		67.7791	0.936195
159.669	1.02889		64.5503	1.61144		158.044	0.580216		226.492	0.805367
111.274	0.474393		58.9679	1.53177		60.6381	0.562564		106.662	0.704283
119.829	0.669829		56.5843	1.10628		325.835	0.585758		210.087	1.00842
76.0713	0.55808		95.1354	1.8185		203.352	0.563111		285.45	0.841037
107.431	1.02773		62.0763	1.2239		59.0614	0.509589		135.39	0.738329
93.0771	0.534598		60.8022	0.606798		63.5105	0.539136		88.2801	0.720523
113.113	0.790072		184.4	2.14995		181.797	0.426567		77.9779	0.681776
79.2271	0.494628		73.0524	1.45317		224.724	0.534211		136.329	0.728215
490.816	1.64376		68.302	0.552054		89.6314	0.545096		129.239	0.857752
79.3087	0.462985		82.4403	0.819002		418.594	0.67021		159.564	0.779641
178.555	1.35831		58.7363	0.982694		150.497	0.633146		69.9628	0.691748
110.425	0.616869		218.351	1.94127		162.011	0.66159		91.3057	0.766677
94.2086	0.640518		238.515	1.98978		54.1602	0.408983		202.44	0.825653
133.647	0.990255		629.775	0.573774		67.5675	0.602034		83.6762	0.869528
84.0592	0.607543		56.5584	0.560455		140.347	0.625716		337.261	0.974942
119.224	0.599549		60.4741	1.41686		316.767	0.562702		78.0676	0.649297
104.717	0.533599		64.0028	1.30032		84.017	0.595154		165.041	0.674767
165.271	1.27437		82.0665	1.53556		96.0085	0.567224		118.555	0.694027
78.8729	0.523106		143.018	2.10116		78.777	0.350806		85.4198	0.65414
107.209	0.644515		53.4688	0.632545		161.581	0.53192		114.286	0.799156
101.343	1.23957		87.9483	1.60494		134.446	0.531445		110.574	0.772091
94.0786	0.603879		320.255	3.86682		76.877	0.556509		183.902	0.657986
88.0603	0.593054		53.6847	0.952882		117.834	0.541283		128.147	0.93876
57.2631	0.46565		65.9504	1.19192		136.658	0.50217		455.613	1.53653
152.502	1.11949		50.6832	0.601107		114.836	0.507477		91.7094	0.691178
185.116	1.41993		63.7722	0.730922		92.4631	0.523094		107.573	0.741891
106.985	0.512947		67.5348	1.25371		127.648	0.609405		129.623	1.46669
122.098	1.24856		71.0569	1.32742		311.401	0.64534		71.9115	0.627929
126.944	0.731783		335.747	5.06334		179.846	0.671922		132.458	0.925654
54.5059	0.435672		54.508	0.605985		77.9005	0.712264		107.52	0.714825
180.391	0.700473		52.0901	0.887839		140.411	0.477233		100.282	0.642934
156.349	1.16046		302.743	3.70339		151.224	0.467741		113.228	0.664777
181.493	0.593354		51.0085	0.690541		102.266	1.81504		291.175	1.85416
56.3329	0.578065		73.4212	1.4136		75.1004	0.552625		79.0805	0.59602
90.1314	0.544923		61.235	1.04015		60.2624	0.437402		73.3693	0.725366
592.881	2.39153		86.3494	1.46889		65.1091	0.54359		131.265	0.859651
59.4252	0.67799		66.5751	1.65101		60.3456	0.678263		429.723	1.92187
138.851	1.37097		52.7862	0.633629		629.493	0.635797		77.1682	0.593456
153.388	0.649262		51.3928	0.554493		718.37	0.72306		113.155	0.628309
150.513	0.805061		75.8972	1.21143		488.731	0.673228		99.9567	0.888331
215.979	0.602713		79.4909	1.7025		110.408	0.742425		94.7173	0.768672
93.7371	0.596884		133.282	1.74099		57.906	0.313211		89.9078	0.929928
105.293	0.595552		101.33	2.13884		194.219	0.554076		119.841	0.712261
103.887	0.577899		71.2836	1.55724		426.601	0.570839		91.1992	0.766392
103.468	0.578232		58.8983	0.899764		124.751	0.532342		67.097	0.709412
174.221	1.34532		61.9935	0.994618		87.3071	0.476357		141.425	0.825273
212.507	1.64476		207.988	1.5632		64.13	0.538934		124.55	0.676173
108.25	0.560911		82.1066	1.28243		336.434	0.589768		96.2377	0.713685
156.621	0.958945		108.166	1.4613		87.014	0.534058		107.679	0.900582
75.1341	0.448662		236.23	2.37624		55.1836	0.815406		67.9177	0.717389
203.459	1.46989		58.3755	1.07159		79.7144	0.509817		131.255	0.594453
137.132	0.931966		328.667	3.64675		369.262	0.596		132.715	0.805139
91.8253	0.59322		50.204	0.723605		67.4639	0.446434		146.785	0.762784
73.0115	0.707468		51.0007	0.704634		113.536	0.524565		243.143	1.49442
82.2829	0.521275		101.074	0.953966		60.4744	0.465387		82.6049	0.578356
134.978	0.776749		61.979	1.21089		168.442	0.528386		128.638	0.787855
54.6136	0.474643		61.1176	1.4071		347.869	2.31004		88.4019	0.635052
87.2379	0.961776		71.5564	1.7643		135.31	1.21064		97.8885	0.722517
58.1607	0.663501		65.6553	1.17294		73.0657	0.526985		73.8924	0.71397
130.552	0.706469		374.247	3.11521		68.6011	0.42336		126.707	0.733913
53.1732	0.528602		72.1072	1.54694		211.657	0.528118		90.9881	0.730779
142.38	0.899657		63.4842	1.11983		61.2792	0.527706		85.0326	0.744455
190.738	1.50453		57.6278	0.727941		198.688	0.560806		60.9742	0.489466
91.7619	0.486967		55.3115	0.656394		323.087	0.531744		60.9127	0.619382
134.077	0.864017		75.9978	1.11007		85.6242	0.490109		90.2755	0.645593
194.703	1.4669		159.26	2.50579		84.2078	0.491413		140.586	0.828502
288.793	0.883669		71.4657	1.52147		67.8929	0.522865		196.695	0.823516
56.2093	0.614538		58.7676	0.56967		119.949	0.562471		111.271	0.719858
120.69	0.574318		128.901	1.95238		76.6587	0.579519		209.041	0.919813
94.4652	0.59422		93.9388	1.89547		143.043	0.619434		51.9269	0.767532
121.8	0.921807		87.6309	1.27322		203.072	0.627462		60.4483	0.625935
204.537	1.43659		99.3607	0.630196		213.792	0.537904		72.587	0.73021
181.089	1.33033		64.8642	1.31658		65.0792	0.503294		77.2919	0.702004
177.517	0.941792		272.085	2.88439		151.896	0.530364		107.649	0.917962
104.151	0.474643		63.2978	1.80766		500.323	0.698595		65.9454	0.750153
111.408	0.758763		64.7916	1.13175		77.1195	0.530968		76.3526	0.682061
81.4431	0.536596		158.347	2.38871		201.007	0.542333		116.622	0.723467
106.106	0.696809		83.3314	2.07217		91.1718	0.63219		222.208	1.0248
500.912	1.79348		53.3629	1.19408		141.877	0.480508		339.577	1.41575
174.79	1.41227		97.5289	1.60657		149.968	0.552325		54.4591	0.784626
175.232	1.23274		89.5909	1.27214		89.8128	0.563862		70.5446	0.700864
520.123	1.09806		583.807	2.24733		139.102	0.695711		119.647	0.759365
209.107	0.781212		160.909	0.828035		101.903	0.557269		104.407	0.716249
163.762	1.17811		65.9971	0.77835		140.114	0.567776		65.4751	0.573512
235.997	0.662644		64.9805	1.73774		249.421	0.609744		56.895	0.62622
100.617	0.59322		57.4414	1.12308		77.5591	0.668311		116.283	0.781207
124.945	0.745106		239.379	2.51148		271.27	0.558322		140.417	1.18919
114.21	0.708467		72.0534	0.654314		170.213	0.503774		77.7026	0.705138
101.582	0.683486		61.3432	0.749219		679.481	0.561249		442.398	1.0085
175.834	1.24007		99.4954	1.25272		215.019	0.610593		231.867	0.790666
159.874	1.25839		199.23	1.94398		476.583	0.680672		847.081	0.936689
99.4812	0.64185		51.8188	0.545098		202.376	0.543202		58.0994	0.644453
96.5276	0.646847		72.9362	0.815053		81.5279	0.513732		122.485	0.920526
84.7414	0.723955		909.676	3.45797		203.751	0.635246		93.3132	0.864684
127.089	0.821132		90.5741	1.37965		232.273	0.548411		94.4996	0.790894
636.397	2.96697		83.4875	1.25818		63.5811	0.447464		553.521	2.34153
75.5278	0.516611		60.3102	1.61114		118.825	1.3221		82.4025	0.848445
217.998	1.85394		84.1403	1.46731		233.954	0.621987		100.468	0.865254
109.166	0.531933		213.843	2.04362		377.785	0.594798		115.738	1.08207
65.7628	0.55808		105.861	1.42679		77.4964	0.479602		342.538	0.708968
374.519	1.5978		91.037	1.25433		183.454	0.605889		375.641	1.92903
119.9	0.81039		335.649	1.5115		393.563	0.579605		593.427	1.16007
107.254	0.524106		55.0165	0.572111		80.945	0.506384		91.8848	0.614823
149.165	1.11316		53.7202	0.72793		267.653	0.628021		383.375	0.757418
110.905	0.534931		102.363	1.53475		188.013	1.62463		161.929	0.735765
100.799	0.62503		70.4729	0.68902		136.242	0.713377		78.5727	0.853858
113.89	0.555832		109.672	1.5038		102.553	0.617151		118.418	0.668006
191.871	0.608342		87.5499	1.0673		275.699	0.719992		78.1443	0.680066
91.1028	0.458655		61.8432	0.527119		124.268	0.672569		104.443	0.782347
533.229	2.14778		75.3929	0.754675		122.899	0.643487		105.675	0.696876
188.361	1.49188		54.9276	0.770507		243.437	0.692768		66.0448	0.568099
100.656	0.529935		66.2682	1.27303		149.381	0.64977		89.1274	0.956709
61.9495	0.479639		141.19	1.59942		151.129	0.525749		62.2522	0.68377
95.9579	0.672994		52.1492	0.515759		123.939	0.500945		67.2015	0.735053
112.743	0.649511		72.501	1.13492		150.787	0.449661		57.1542	0.645593
229.079	1.70772		92.2723	1.46874		369.111	0.610946		333.985	1.1999
96.1077	0.673493		102.735	1.28215		127.614	0.906464		435.712	1.96538
62.6602	0.5316		63.3627	0.583024		56.2624	1.02781		107.754	0.739801
69.4177	0.431675		106.069	1.31444		131.12	0.623503		81.3832	0.572373
262.725	1.41094		97.6956	1.37876		273.094	0.547561		250.619	0.893802
101.784	0.584893		335.962	3.31728		493.412	0.643162		111.869	0.56525
103.795	0.883835		53.0581	0.564418		93.031	0.573476		109.857	0.695166
106.443	0.785409		61.4667	0.771402		240.823	0.672569		122.75	0.780068
59.861	0.544091		108.542	1.87323		97.0794	0.614748		228.708	0.969102
103.262	0.622865		69.4476	0.655477		362.267	0.701342		179.346	1.83849
108.809	0.530601		458.825	1.88781		103.337	0.67202		114.414	0.712071
116.098	0.601881		102.868	1.33466		85.0126	0.61358		96.3618	0.792034
72.0869	0.707967		635.603	2.47977		156.798	0.622576		84.9206	0.6681
60.5772	0.452659		53.224	0.610037		102.414	0.562214		89.8902	0.870098
56.7814	0.532599		83.6905	1.04887		59.6918	1.05356		77.1858	0.649867
108.442	0.676491		54.7121	0.630789		254.029	0.945195		55.7626	0.695166
100.143	0.566241		648.081	2.30583		85.4999	1.22352		165.602	0.674083
56.0065	0.485135		514.264	2.42964		144.323	0.672071		113.075	0.693647
192.977	1.87959		102.656	1.44906		88.6396	0.516067		136.25	0.823943
171.68	1.35731		149.759	1.85712		82.7319	0.599983		83.917	0.752432
107.484	0.66883		300.069	1.9517		247.042	0.621428		87.0056	0.717959
231.072	1.42768		112.247	1.21712		70.3944	0.545733		171.573	0.663827
96.5252	0.516944		66.416	0.917739		732.508	0.651952		172.304	0.853003
92.8379	0.602214		56.5377	0.594473		138.726	0.930774		55.4337	0.691748
109.776	0.628194		67.0357	0.787771		290.633	0.5638		135.243	1.2778
163.817	0.579064		334.866	1.79071		59.1557	0.456322		84.1978	0.680066
91.842	0.508617		73.0141	0.609232		95.25	0.658217		137.461	1.06345
149.442	1.43392		97.7679	0.944305		207.509	0.600945		117.556	0.80286
190.529	1.03197		93.2406	1.14798		464.773	0.74566		147.376	0.594168
62.0921	0.510116		55.8998	0.578372		204.154	0.598163		162.987	0.722375
87.5659	0.67799		54.998	0.521126		350.806	0.68731		145.758	0.58337
91.403	0.569572		111.951	1.41266		121.366	0.702235		496.365	1.61866
89.263	0.58456		105.245	1.45523		124.741	0.551501		144.261	0.864969
80.6841	0.428678		226.128	1.65766		985.387	0.774559		95.7518	0.809983
99.4139	0.607876		57.3827	0.36808		393.272	0.700953		156.179	1.11398
78.5203	0.640019		57.681	0.753333		185.663	0.528074		116.929	0.80343
55.8298	0.975266		59.5786	0.531502		272.71	0.668363		135.986	0.819385
178.996	1.23789		87.379	0.712366		146.566	0.616859		224.253	0.704511
80.6316	0.553279		68.6032	0.61111		326.315	0.569064		59.1993	1.32537
85.5893	0.980727		66.3738	0.699396		106.232	0.65868		92.4087	0.664967
97.1401	0.664186		125.371	1.42572		83.2501	0.537492		87.8259	0.579115
125.152	0.972087		66.7943	0.645816		124.947	0.642765		78.7062	0.566675
59.8337	0.659787		67.9805	0.339098		108.506	0.55078		73.5106	0.677217
211.094	0.729379		53.6039	0.629358		105.831	0.687883		273.859	0.794541
60.1398	0.456667		334.072	2.22178		346.54	0.628505		92.4799	0.680636
128.154	0.880659		66.4675	1.22222		130.936	0.602541		81.8637	1.34418
132.742	1.31675		55.5237	0.450819		126.493	0.6234		75.1834	0.642459
59.5616	0.599464		51.2235	0.433824		162.527	0.565263		173.842	0.821094
79.6426	0.485101		343.2	1.94045		584.143	0.620214		67.9784	0.780638
85.022	0.651304		63.3163	0.606906		115.346	0.592137		160.748	0.989757
154.154	1.55333		60.8047	0.708788		93.564	0.594764		459.524	1.50078
190.022	1.42891		461.466	3.16137		157.353	0.63403		105.099	0.704853
54.5659	0.600406		395.013	2.40746		119.364	0.875425		105.219	0.92252
82.9565	0.55265		77.1037	1.05835		84.3256	0.580824		227.731	0.766962
107.427	0.811538		52.3722	0.493397		135.619	0.63128		388.886	1.53184
99.092	0.514006		51.2636	1.05835		54.5105	0.566128		133.797	0.621234
265.459	0.838872		89.3165	1.3385		84.5772	0.863716		372.48	1.78658
65.1296	0.660259		59.431	0.770149		264.314	0.622859		178.922	0.687332
111.048	0.741475		112.768	1.47518		259.778	0.621932		87.1231	0.676648
98.6422	0.588467		92.7019	1.33528		143.051	0.582506		88.3279	0.801151
76.8678	0.827562		106.67	1.39987		304.759	0.735184		203.447	0.934771
284.001	2.10127		108.101	1.57948		103.653	0.688707		54.342	0.917392
105.998	0.530657		129.901	1.43448		250.651	0.708455		68.1659	0.74474
160.403	0.773129		121.256	1.48896		266.439	1.10094		415.106	1.65292
103.224	0.531836		114.067	1.11095		93.8209	0.694544		148.141	0.596732
89.4105	0.499553		534.809	3.44729		107.405	0.541715		61.412	0.575507
125.463	0.860237		61.9738	0.821135		114.19	0.603348		296.756	1.51102
135.017	0.769438		64.4208	0.740632		70.5037	0.787182		58.5223	0.695736
121.198	0.5759		193.914	1.37458		96.4126	0.592704		576.566	3.53771
104.871	0.657274		79.9053	0.540089		144.012	0.598102		109.276	0.780638
77.4655	0.399328		56.3885	0.58526		123.139	0.555127		323.279	1.29905
64.9382	0.625855		118.408	1.12836		249.387	0.554729		79.7704	0.662118
50.9548	0.52783		79.1283	1.16623		280.999	0.580801		90.8804	0.607986
87.6025	0.5316		78.8172	0.567639		99.2507	0.586111		142.853	0.845976
110.556	0.691834		377.059	2.31729		87.8167	0.707797		84.6633	0.8644
78.3659	0.657431		78.3981	1.02543		88.5471	1.24495		211.74	0.708414
94.0408	0.658216		114.122	1.5801		90.2555	0.520118		60.4573	0.534195
156.365	1.21652		104.1	1.61347		105.695	0.559793		214.701	0.738044
130.699	0.771009		111.67	0.615106		96.0357	0.553355		119.837	1.01141
53.4516	0.473162		53.7827	0.649752		235.453	0.62393		83.4111	0.583769
651.085	2.67638		86.0218	0.709682		222.621	0.670577		101.03	0.794598
97.3072	0.595379		52.1879	0.433287		69.8741	0.590232		54.687	0.525363
139.472	1.04372		83.7697	1.0927		266.873	0.684329		81.8664	0.762404
214.328	0.907836		91.1532	0.844749		92.6774	0.568961		53.4473	0.537614
94.9114	0.489499		121.887	0.592863		85.3184	0.526299		96.8955	0.705993
123.708	0.64125		78.2725	1.39307		387.435	0.555685		134.089	0.821474
50.1309	0.407183		186.342	1.8378		195.05	0.604		117.515	0.657939
139.788	0.811538		67.6648	0.466741		283.873	0.602249		58.1233	0.692317
101.1	0.578728		103.658	0.597395		124.794	0.650749		148.237	0.881494
113.247	0.605748		83.8159	1.48913		277.76	0.673697		96.7557	0.770666
105.631	0.672355		111.883	1.55345		653.919	0.691652		60.2338	1.24617
68.5892	0.71257		92.6333	0.537107		236.419	0.642225		68.6589	0.618242
109.43	0.729536		60.1539	0.655208		192.595	0.622645		313.208	0.771616
103.94	0.700788		111.782	0.547468		105.226	0.584257		103.523	0.537329
116.534	0.4873		117.248	1.25541		579.638	0.653002		150.58	0.728595
108.623	0.517462		67.7272	0.668		110.861	0.634937		66.2387	0.625935
85.9975	0.52406		66.4789	0.66299		191.325	0.654165		376.163	1.78134
74.4195	0.680523		124.553	0.777126		568.113	0.622447		407.196	1.92937
147.211	0.945067		99.2464	1.23278		200.968	0.553179		92.303	0.707132
173.284	1.32711		111.375	0.639972		107.222	0.553493		94.1879	0.643884
99.1899	1.19799		130.683	1.40577		152.71	0.609927		152.388	0.685195
52.3936	0.49107		61.4429	0.562719		133.522	0.605065		81.368	0.737047
83.6551	0.498611		53.9687	1.24762		609.471	0.598875		51.8791	0.482058
63.6363	0.493898		104.441	1.2792		84.8523	0.639195		86.5224	0.581775
387.2	1.8943		71.7048	0.578999		58.4347	0.842806		96.2444	0.762974
95.2281	0.631825		122.892	1.41123		223.612	0.625137		69.7032	0.603712
171.909	0.994394		120.823	1.2673		263.511	0.739121		99.9262	0.662402
103.476	0.442293		95.9992	1.27419		221.325	0.669547		107.937	0.790324
69.7765	0.644706		54.3251	0.46683		109.135	0.680209		99.2292	1.02281
193.154	1.34942		58.4574	0.611826		307.789	0.622102		109.681	0.68491
116.04	1.28706		376.276	1.9866		100.848	0.532857		140.687	0.658271
70.4314	0.569773		54.9685	0.604312		572.098	0.694519		64.2022	0.7436
140.823	1.19987		79.2998	1.59719		101.594	0.539655		363.99	1.29916
183.453	1.45028		86.7183	1.20916		244.087	1.09013		100.585	0.968105
114.124	0.721367		292.166	1.66678		305.756	0.621981		88.4532	1.70772
131.874	0.918047		97.0965	1.2555		61.2941	0.463327		282.85	0.995
88.2058	0.507722		115.221	0.624867		93.2847	0.550608		456.285	1.33093
191.876	1.46756		62.5345	0.573192		644.153	0.667007		121.993	1.20714
209.141	1.57626		72.2001	1.02276		54.6103	0.532136		113.847	0.96782
93.7698	0.631511		51.0112	0.548391		63.099	0.43112		394.223	2.14624
57.6768	0.599935		53.5834	0.592157		351.575	0.723626		70.1448	0.71511
137.071	0.959519		52.5606	0.4541		143.173	0.699677		73.7859	0.647302
192.015	0.901317		83.1902	1.31147		107.057	0.580618		405.599	1.85963
64.7098	0.705501		113.63	1.05647		78.176	0.507483		566.687	0.860152
89.9497	0.599464		307.217	1.69293		116.121	0.542694		65.3111	0.6983
176.536	1.31015		247.794	0.740939		89.8287	0.562763		486.318	1.22517
122.082	0.559405		64.1617	0.512072		270.143	0.6354		78.3256	0.638186
190.812	1.83751		58.3906	0.644754		533.023	0.58536		180.668	0.914685
185.891	1.44588		60.9975	0.479899		121.321	0.635143		136.388	1.34076
119.12	0.763782		66.4395	0.702419		98.2059	0.645924		252.728	0.818017
138.2	1.01262		58.0549	0.501015		158.877	0.59221		74.6074	0.687189
169.386	1.34		101.294	1.33174		97.0221	0.521217		99.2973	0.704283
112.41	0.619257		125.953	1.45344		192.796	0.622679		57.9068	0.989757
155.512	1.03964		62.4475	0.608359		291.281	0.679513		213.993	2.25131
97.01	0.495155		153.943	0.890386		198.592	0.58464		107.697	0.798872
124.309	0.577078		51.2866	0.64652		389.555	0.630981		144.001	0.717389
94.617	0.542282		337.509	2.01132		372.828	0.619935		90.4478	0.754996
85.4437	0.605119		323.798	2.19725		120.163	0.633426		131.142	0.864969
99.6262	0.669684		68.3943	0.545166		129.983	0.699007		550.89	2.14053
91.2359	0.977899		76.6214	1.50619		114.837	1.51112		105.465	0.860411
114.01	1.19704		52.1732	0.638381		201.061	0.619761		91.1819	0.828502
98.9511	0.714455		65.1592	0.830188		117.949	1.30256		56.8018	0.659268
110.806	0.993922		61.561	0.527582		248.37	0.700793		61.9989	0.665821
53.4661	0.731421		93.7655	1.5733		82.8317	0.564068		63.6356	0.517386
58.286	0.733306		353.288	1.63921		119.609	0.608207		114.897	0.896024
182.627	1.40912		97.7448	1.18431		93.8889	0.528908		90.9529	0.783202
174.312	1.35916		61.2349	0.550848		206.57	0.80218		88.5808	0.773515
596.324	2.67214		104.083	1.56148		227.049	0.646739		117.039	0.708652
110.365	0.764097		107.824	0.850612		237.714	0.663426		114.408	0.74455
53.2456	0.585797		54.2753	0.77905		161.912	0.609144		240.252	0.975626
143.734	1.16971		65.2951	0.569813		383.35	0.597667		150.205	0.828122
93.3375	0.555792		124.921	1.50919		170.709	0.612729		100.907	0.712546
102.213	0.614545		56.1605	0.609664		173.671	0.631723		412.921	1.64116
82.3678	0.490756		89.6816	1.23591		205.58	0.597884		51.4105	0.663257
121.588	0.736448		81.4928	0.712631		90.3564	0.533166		105.606	0.927648
343.195	1.51958		405.306	3.34972		68.9992	0.544565		152.167	0.821664
103.508	0.585954		86.4256	1.27415		131.39	0.63437		114.373	0.700105
155.351	1.53212		113.539	1.40983		75.6246	0.613443		53.4364	0.668955
97.1381	0.676282		93.3475	1.10768		376.785	0.664191		144.49	0.626077
140.881	0.896682		85.6912	0.939528		203.967	0.631984		85.1618	0.658699
81.3418	0.663557		89.3	1.15867		244.7	0.629198		109.318	0.813971
91.8238	0.628683		96.6872	1.00525		69.8327	0.520805		132.712	0.653428
130.671	1.4751		70.9793	0.734208		177.172	0.682063		132.278	0.799631
137.442	0.907993		93.9476	1.33819		166.148	0.581751		183.331	1.4815
129.211	0.48598		51.2914	0.609818		483.812	0.629448		102.699	0.765823
84.1272	0.705501		109.248	1.53959		341.888	0.602448		192.921	0.709184
89.8545	0.570245		95.1744	1.54182		100.1	0.597236		71.0611	0.627929
90.5161	0.481016		95.843	0.631548		87.9642	1.15368		116.957	0.747969
57.193	0.474104		102.493	1.12419		223.373	0.630645		58.1644	0.71568
281.862	1.76163		244.661	1.9024		109.254	0.578849		82.6061	0.648157
68.9051	0.441586		92.9455	1.20274		251.37	0.679848		143.029	1.14
134.954	0.78986		115.013	0.66459		145.578	0.578283		57.0716	0.642174
109.191	0.748387		126.261	1.60586		89.0218	0.533475		73.8027	0.605137
90.825	0.553279		449.802	3.7553		247.829	0.595794		97.1786	0.726221
816.741	3.54155		182.442	0.552537		87.1764	0.540308		202.837	0.904001
660.172	1.74957		385.893	3.09582		195.307	1.36423		245.273	1.04133
194.531	1.36984		60.7567	0.429913		278.023	0.71234		169.017	0.954429
276.008	1.12245		52.1147	0.76876		187.312	1.08677		118.424	0.636476
114.635	0.700631		54.2989	0.658499		95.1417	0.52726		353.09	0.82842
184.457	1.23286		86.8592	1.16827		178.395	0.596783		76.2163	0.599439
105.3	0.531286		107.655	1.42419		263.748	0.630287		84.9029	0.57978
92.8361	0.736448		51.081	0.638535		95.474	0.58879		472.159	0.805139
82.2346	0.635281		151.052	1.64041		437.949	0.660689		77.1043	0.62451
55.2597	0.39116		129.065	1.20128		179.63	0.680219		583.822	2.74778
109.01	0.779492		453.128	3.25525		85.449	0.613374		68.9647	0.813402
836.598	2.59306		74.1736	0.690978		283.382	0.740382		123.595	0.982635
82.77	0.550922		96.4058	1.47917		526.015	0.624919		89.5715	0.751008
81.7838	0.759698		59.2143	1.40914		94.3433	0.613031		81.8363	0.650721
118.503	0.617687		454.067	3.84739		250.288	0.702421		111.674	0.977507
124.185	0.747445		486.816	3.63357		92.5351	0.560909		99.2292	1.12395
85.5476	0.617372		97.7337	1.1569		84.8469	0.899151		62.4034	0.581205
92.2853	0.5759		145.241	1.8819		112.007	0.538316		120.246	0.756326
107.291	0.613602		97.7386	1.27861		73.9013	0.57066		81.5383	0.934486
357.359	0.698715		100.545	1.31477		99.014	0.512427		155.572	0.726886
135.246	0.6202		51.2871	1.0223		114.097	0.618593		650.935	1.31714
156.994	0.723174		94.1671	0.954117		284.255	0.675904		71.7714	0.692602
383.751	1.39938		55.9356	0.650206		112.67	1.36763		96.9194	0.67038
154.651	1.24009		131.698	0.535491		84.1356	0.514693		150.199	0.855093
51.8272	0.542911		65.8222	0.732749		94.4303	0.592498		210.019	0.809555
802.907	3.60715		133.705	1.83636		300.241	0.666354		274.184	0.762119
73.5597	0.55375		64.6146	0.792256		484.696	0.586002		127.794	0.780258
106.628	0.653189		448.697	3.35694		173.621	0.641488		59.1856	0.615393
127.046	0.802113		118.41	1.58067		87.839	0.602867		313.487	1.33518
102.175	0.661358		68.7952	0.912961		181.492	0.586977		113.275	0.631158
65.0169	0.50945		118.332	1.57737		144.576	0.625151		80.6808	0.687474
819.624	1.73939		94.1438	1.35662		152.342	0.704776		89.7692	1.30543
168.179	1.33717		252.554	2.0339		138.354	0.72754		96.2725	0.65414
92.9829	0.618943		71.307	0.714167		158.006	0.826634		151.843	0.80362
195.222	0.613131		386.472	1.99247		115.842	0.616705		57.4361	0.663257
505.443	1.57281		174.154	0.622564		301.103	0.545916		146.277	1.18539
114.585	0.640308		62.799	0.574728		417.539	0.639432		87.8886	1.3023
98.9317	0.613288		253.573	1.27925		243.734	0.526135		88.2053	0.917962
89.1201	0.487928		70.6183	0.564208		150.562	0.610936		64.0957	0.635621
111.554	0.742732		588.239	3.91955		158.728	0.542066		72.0936	0.656419
90.349	0.581241		89.8318	1.05685		50.4503	0.56551		202.634	0.874229
191.621	0.777795		63.8374	0.7511		193.85	0.662584		109.518	0.92138
142.038	0.619729		354.063	1.71205		205.771	0.624259		229.294	0.734255
108.516	0.514006		62.9241	0.699348		111.878	0.58618		97.3783	0.845596
114.272	1.20694		67.2595	0.683991		169.522	0.619658		197.646	0.810268
87.4072	0.529715		62.7898	1.06637		63.9771	0.559433		228.964	0.739498
137.781	0.800228		77.191	1.37704		166.715	0.598431		436.091	2.15188
86.9894	0.628683		54.4872	0.615807		210.466	0.605374		95.8685	0.80343
190.469	1.39498		50.2355	0.525202		165.142	0.58982		51.0749	0.615963
96.7427	0.631511		64.7159	0.734668		115.1	0.634422		96.6547	0.707417
88.3855	0.660259		50.9418	0.819591		213.222	0.627864		588.187	2.00426
117.71	0.809025		339.354	3.33636		545.302	0.670138		72.6868	0.591461
64.6769	0.486357		108.028	1.61323		57.5694	0.493302		449.539	1.59005
158.163	1.31738		290.314	1.81855		147.641	0.673616		94.8054	0.681776
142.35	0.933442		225.371	2.45732		106.238	0.62443		68.541	0.667816
116.792	0.668899		95.2368	0.669999		90.7694	0.598678		280.914	0.849774
90.556	0.544167		60.2811	0.503202		193.541	0.628386		54.9223	0.590891
120.19	0.796772		369.629	2.56109		86.6742	0.544291		94.1131	0.753287
58.7553	0.652247		54.5757	0.666544		155.77	0.651985		188.637	0.954714
302.726	0.764276		77.2639	1.14412		671.149	0.701837		99.2096	0.707417
56.9055	0.41331		103.549	1.31855		87.1276	0.541887		152.96	0.881304
52.0496	0.685236		438.529	2.18258		71.8394	0.576944		145.11	0.645593
102.445	0.674554		259.987	2.0675		80.1997	0.56551		93.8841	0.977222
285.45	1.15312		143.736	1.5072		209.184	0.763037		374.044	1.96413
215.505	0.928792		107.732	1.05035		114.873	0.577047		70.399	0.880354
147.249	0.990938		80.5683	1.09832		367.975	0.522611		104.407	0.798587
179.786	0.610209		121.365	1.44163		106.503	0.436854		157.022	0.8927
118.397	0.722624		247.175	1.70086		300.363	0.679819		54.2414	0.706563
90.3664	0.763468		59.3802	0.631353		136.48	0.606249		91.0578	0.682346
159.014	1.07985		802.821	4.42285		51.3465	0.50247		66.3561	0.653285
83.8145	0.550137		294.249	1.91238		326.849	0.778297		104.643	0.800581
393.035	2.11829		67.1162	0.513406		158.538	0.614954		76.0992	0.634197
56.4051	0.55752		64.4403	0.705913		377.178	0.62812		110.532	0.877125
81.2738	0.504266		100.603	1.21739		142.146	1.30023		211.765	0.921808
87.2605	0.468449		61.6641	0.580253		68.72	0.539243		72.818	0.753857
106.473	1.11787		50.9233	0.594555		63.7722	0.53914		210.952	0.804912
83.3616	0.530045		65.8413	0.67024		212.604	0.655827		106.54	0.789185
114.257	0.760621		532.596	3.6061		151.603	0.691591		716.188	1.45115
78.6713	0.462559		51.8954	0.564827		323.427	0.668054		65.4642	0.691463
90.7288	0.539686		124.552	1.31983		147.277	0.646886		124.82	0.77228
106.808	1.07104		56.7554	0.671365		272.128	0.620516		70.2318	0.609125
107.635	0.752286		123.445	1.52319		111.873	0.558712		163.342	0.842367
66.3534	0.778497		370.355	3.24472		72.4818	0.484615		52.9019	0.59374
188.571	1.14455		74.2586	0.763039		223.356	0.588613		97.3842	0.812262
83.3075	0.633282		391.804	3.02591		108.818	0.604103		153.668	0.723942
107.88	0.744151		464.641	3.52801		207.269	0.610112		51.0698	0.561831
72.2793	0.41556		370.208	2.03049		84.555	0.594627		74.6544	0.612544
178.119	0.974929		60.1139	0.684702		155.538	0.59085		195.894	0.792461
80.1349	0.595522		84.2812	0.997245		169.14	0.466417		90.0766	0.608556
434.644	1.99891		329.453	2.0916		885.495	0.666362		77.6263	0.666961
172.654	1.30894		66.0611	0.505452		91.3948	0.520393		99.8075	0.778548
167.953	1.30131		99.7879	0.650475		108.091	0.620447		247.057	1.74347
65.6907	0.367356		99.6354	1.2652		186.463	0.641612		50.4355	0.553284
82.2528	0.579454		67.2461	0.711377		184.531	0.652036		387.148	2.1449
107.08	0.756403		108.253	1.37334		110.781	0.533526		129.722	1.08121
121.713	0.493641		313.902	1.99224		155.645	0.562832		60.4064	0.523084
123.846	0.569411		96.641	0.548758		497.621	0.565275		209.712	0.813459
138.257	0.704785		97.484	1.3302		64.3381	0.567467		85.069	0.844456
209.241	0.73662		50.5021	0.401003		94.6905	0.446382		51.8388	0.577216
67.0227	0.408229		344.922	1.4655		90.4169	0.772967		391.805	0.975187
774.399	3.48697		136.189	1.56151		61.9024	0.543466		141.566	0.845596
195.503	1.53289		55.1779	0.440533		115.236	0.536101		52.0663	0.623086
208.76	0.627156		57.118	0.629425		93.2571	0.608842		99.0455	0.749583
50.3473	0.389851		417.781	1.84216		583.583	0.67914		57.9177	0.672374
102.646	0.542096		50.7244	0.575111		384.715	0.645279		130.795	0.89422
63.5556	0.709203		181.529	1.45302		157.372	0.51174		577.687	2.05701
99.7012	0.611389		53.0681	0.537831		212.066	0.660771		106.21	0.664967
147.448	1.18964		415.794	2.12373		77.9997	0.575399		73.6042	0.703144
71.2084	0.709806		604.384	3.89458		87.221	0.609185		107.791	0.845596
372.142	1.31527		54.2905	0.603875		226.301	0.728983		93.7533	0.656419
86.8601	0.65648		98.8968	1.6797		186.695	0.626573		282.466	1.33244
129.721	0.700165		437.553	2.07358		112.883	0.612121		241.529	0.947478
161.954	1.38768		79.2321	0.585637		57.6278	0.526058		102.41	0.733628
92.4707	0.525425		57.8479	0.481911		676.029	0.600934		481.823	1.21619
104.454	0.59271		81.0098	0.812773		143.189	0.560524		89.1321	0.719668
161.576	1.21113		425.503	2.96884		93.5268	0.563931		89.4791	0.696876
169.289	0.763072		68.2248	0.783768		230.718	0.634878		93.9538	0.790894
55.4899	0.472702		83.5186	0.661804		156.051	0.599399		385.386	0.838758
89.8859	0.688315		102.04	1.25973		97.7122	0.52211		403.39	2.59092
159.509	0.882437		135.17	1.43473		180.451	0.670454		62.6916	0.639325
94.806	0.582467		89.1337	0.938674		96.3351	0.746253		79.5069	0.738757
63.7481	0.622436		75.4705	0.543857		274.622	0.759046		260.7	0.878645
415.963	2.33715		55.5854	0.503684		123.378	0.651967		179.263	0.921665
141.704	1.01972		60.296	0.582021		76.7256	0.557887		66.8683	0.692317
124.868	1.20209		135.723	1.64017		463.798	0.717455		80.5285	0.675223
105.238	0.592911		66.5442	0.668633		107.718	0.667899		417.33	0.838568
59.2595	0.809227		532.036	3.52173		58.8552	0.419034		87.9038	0.708557
106.304	0.61621		52.7118	0.495087		194.166	0.601274		73.8975	0.645023
107.163	0.589296		53.9489	0.494525		99.0787	0.588584		136.01	0.755566
99.2058	0.529844		50.2409	0.575754		80.5118	0.540102		146.047	0.80229
189.384	1.5594		54.82	0.564425		203.66	1.75092		98.9402	0.777789
92.5737	1.05718		65.5298	0.570291		96.3649	0.585562		89.8655	0.688329
58.8251	0.437754		51.647	0.600822		232.017	0.601048		68.0954	0.743315
175.324	1.36779		88.1379	0.650636		147.678	0.549338		51.9269	0.620521
140.133	0.700165		80.0869	0.973704		94.9156	0.525681		119.959	0.843602
105.218	0.641517		59.0487	0.581057		75.4313	0.471911		189.031	0.873232
50.0996	0.67305		50.4279	0.558078		605.195	0.629114		132.891	0.903336
158.485	1.02795		105.815	0.986559		90.0177	0.546419		390.437	0.7845
58.3717	0.491381		65.9262	1.11567		125.06	0.601872		67.8319	0.755566
99.7458	0.650957		210.177	1.60524		107.692	0.663436		93.4377	0.883488
160.314	1.14003		51.082	0.466645		167.889	0.650429		482.264	1.60601
98.2512	0.531451		188.318	1.20025		110.586	0.595725		189.875	0.689468
92.1386	0.51237		87.0157	0.866524		213.992	0.576429		131.051	0.68491
108.395	0.537476		118.15	1.57019		480.801	0.621973		56.6898	0.562401
54.4278	0.494695		118.677	1.57011		202.24	0.585246		259.586	0.802632
124.089	0.596376		52.8651	0.959804		680.543	0.741871		79.7117	0.692317
114.725	0.584475		99.0923	1.42404		108.464	0.740691		83.4174	0.641035
101.971	0.59512		62.1612	0.733874		78.5635	0.597133		142.296	1.21369
657.807	2.73886		59.806	0.763441		113.05	0.580395		112.655	0.953005
78.9705	0.452115		54.5954	0.680203		104.803	0.545389		95.4683	0.697731
282.962	1.23439		55.8791	0.710573		95.9816	0.658079		219.196	1.14774
244.301	1.1387		137.142	1.50977		99.0946	0.512702		108.376	0.635716
220.422	1.43809		64.0825	0.76328		87.2369	0.678818		94.8293	0.784911
122.616	0.433687		532.702	3.95711		655.121	0.639122		193.686	0.808558
203.025	0.608319		50.2229	0.692415		268	0.686269		372.085	1.02842
128.77	0.554709		100.531	1.18244		267.246	0.567132		64.571	0.596305
105.603	0.609983		336.102	1.53777		153.71	0.523442		80.0578	0.678357
71.5478	0.76976		50.4826	0.654171		184.367	0.669465		162.267	0.848635
87.1688	0.486259		109.891	1.30898		90.6356	0.627726		146.011	0.797162
86.5667	0.981557		58.3087	0.728892		250.76	0.645821		110.199	0.865539
329.526	1.68006		583.971	3.85243		171.249	0.562008		89.2026	0.747019
68.0621	0.453521		64.2756	0.564024		395.133	0.617409		166.126	0.798112
65.4926	0.54772		64.8853	0.578325		146.31	0.693909		125.333	0.74265
203.839	1.31176		57.6974	0.617212		99.6637	0.578283		94.5642	0.676363
87.2284	0.81947		142.23	1.56247		131.581	0.66347		132.834	0.808558
94.4684	0.772773		387.16	2.20568		162.709	0.605889		79.6295	0.689183
126.26	0.632278		59.1759	0.509148		110.173	0.612481		151.252	1.01749
139.555	0.684649		83.2513	1.12291		96.8926	0.604859		183.921	0.754426
168.568	1.2515		84.693	0.602991		110.026	0.627726		93.5606	0.784626
103.422	0.48405		305.845	1.47892		210.308	0.517067		137.308	0.781018
109.005	0.395123		437.039	2.02739		368.156	0.559106		158.554	0.931067
111.55	0.663409		125.452	1.21386		245.95	0.55387		97.3834	0.780638
162.174	1.16815		294.513	1.75189		169.563	0.519239		128.028	0.747779
134.041	0.811035		477.93	2.91287		128.397	0.661444		505.772	1.84146
108.641	0.632077		63.6914	0.65618		129.512	0.531394		92.0437	0.663257
62.362	0.685101		57.3941	0.505532		167.163	0.703293		80.3221	0.615963
411.462	1.8659		403.96	2.48632		152.272	0.663933		92.6088	0.737332
279.705	1.42154		84.7289	0.523048		149.988	0.596618		66.8851	0.599723
77.728	0.65407		406.566	1.56153		227.025	0.63217		156.553	0.793933
53.2646	0.359422		54.7506	0.600099		292.473	0.619743		55.7505	0.599439
61.1333	0.632378		109.812	1.47474		444.812	0.665316		426.36	1.17022
128.031	0.628461		82.6519	1.51563		633.607	0.914567		90.929	0.729355
110.178	0.971514		372.701	3.27335		240.079	0.519523		152.776	0.791274
91.3571	0.583471		50.7329	0.541206		419.906	0.712398		178.531	0.601718
95.982	0.592911		70.6815	0.942129		303.728	0.568188		62.2448	0.558127
110.67	1.08279		164.436	1.54757		68.9567	0.60558		105.922	0.682251
53.6142	0.494092		156.702	1.20945		462.192	0.778941		109.651	0.608935
122.812	0.734511		101.34	1.22904		132.373	0.567261		217.542	0.909528
102.199	0.516588		247.633	1.68661		397.79	0.644911		79.0719	0.663827
116.995	0.63042		70.2568	0.582976		128.244	0.547741		71.6817	0.593171
177.373	1.26837		73.2932	1.15748		86.1614	0.643246		563.291	1.94055
148.782	1.18793		67.3515	0.935711		117.443	0.552274		440.219	1.70107
122.509	0.872294		374.663	2.29826		555.922	0.548975		91.9752	0.721093
116.122	0.642722		83.0048	0.761323		83.9338	0.534127		58.9573	0.754996
147.045	0.947814		68.2658	0.646681		91.2738	0.515654		172.885	0.87665
135.636	1.4157		93.7884	1.07767		93.2136	0.545115		64.0538	0.531346
58.1299	0.381616		87.0186	1.23491		95.4549	0.566883		923.804	1.66893
140.515	0.832526		66.8935	0.612131		85.2154	0.554591		118.419	0.678072
133.073	0.867675		104.11	1.3146		58.851	0.531518		371.883	1.84718
120.797	0.716283		411.569	2.2373		174.434	0.558231		293.775	0.765025
90.7759	0.740837		77.6506	0.75948		92.0626	0.621889		131.86	1.17722
170.16	1.24025		322.168	0.669887		86.9843	0.665015		126.384	0.730874
115.121	0.647291		94.4333	1.05663		195.447	0.611245		63.6846	0.631633
83.2345	0.42279		94.1064	0.940081		126.516	0.677015		81.8907	0.645878
225.668	0.597904		73.5288	0.52405		224.488	0.625838		61.2471	0.692887
196.712	1.49132		242.863	2.00493		399.783	0.61619		69.2454	0.589752
51.5935	0.547117		73.9001	0.653577		122.17	0.37645		57.0532	0.599439
137.738	0.741942		54.9363	0.571095		263.472	0.773114		81.1906	0.594025
118.749	0.758412		55.0586	0.49148		155.637	0.597978		67.3194	0.695166
91.565	0.552741		67.6709	0.840392		107.477	0.652654		115.913	0.839328
68.8238	0.51488		83.3254	0.580586		82.9114	0.555072		99.5514	0.919101
137.475	0.747315		208.136	1.33328		575.226	0.690987		53.3193	0.674083
65.329	0.567001		50.3519	0.471816		75.5046	0.597442		182.38	0.781492
63.0159	0.892379		58.074	0.767605		178.63	0.671092		86.9242	0.894884
116.044	0.700768		130.279	1.56307		74.326	0.52235		70.0865	0.698015
89.0332	0.553745		230.42	1.79012		788.068	0.651299		189.162	0.800239
99.3132	0.527835		104.835	0.925878		965.747	0.643902		379.989	1.41256
152.874	0.999633		101.881	1.28169		429.584	0.673446		215.53	1.97154
369.126	2.00273		66.1401	0.594105		413.82	0.689902		171.654	1.15253
129.151	0.884144		113.361	1.30668		142.813	0.577706		77.2324	0.575222
285.828	1.51828		59.0912	0.511418		351.91	2.08829		63.6411	0.694312
164.024	1.11331		118.227	1.35761		86.8101	0.599846		151.509	0.976082
58.5993	0.564892		55.7286	0.495919		138.758	0.657393		96.3144	0.778643
100.943	0.656982		71.9071	0.528488		136.641	0.613305		217.748	0.743144
170.236	1.18863		138.337	1.31378		428.316	0.603537		100.689	0.657274
314.692	2.20092		108.325	1.44638		309.621	0.614656		109.316	0.708082
181.779	1.2987		69.3528	0.753676		138.833	0.613254		103.345	0.736478
279.363	0.763777		163.122	1.81017		172.905	0.709061		171.032	1.50676
137.963	0.692181		480.372	2.52544		244.014	0.498166		96.7835	0.795453
135.488	1.00285		94.8434	1.41381		106.345	0.587691		51.5318	0.636761
60.376	0.368159		125.606	1.40794		64.9146	0.557784		60.2526	0.409692
172.225	1.22439		102.472	1.24024		470.782	1.00432		114.8	0.635526
94.5145	0.580057		100.722	0.656809		549.113	0.652101		53.5425	0.68377
342.318	2.39976		64.5918	0.446552		410.64	0.589947		138.231	1.30619
110.743	0.735716		123.263	1.46229		229.657	0.705806		274.012	0.688003
154.313	1.29006		84.7981	0.997231		89.6472	0.563381		81.5136	0.672659
171.436	1.04241		60.3413	0.5558		278.646	0.57818		109.099	0.618052
61.9875	0.598635		351.462	1.92191		192.167	0.695052		52.0338	0.904856
147.085	0.981557		50.9672	0.627767		127.82	0.576274		250.338	0.770837
143.777	0.900011		74.6144	0.819703		106.905	0.497062		58.6515	0.642174
107.407	0.58086		122.026	1.41005		115.425	0.568343		195.542	0.991039
120.869	0.631073		55.1548	0.705743		98.0297	0.568394		294.079	1.46726
104.359	0.880328		60.9255	0.594856		160.907	0.571155		357.612	1.42908
110.375	0.622637		59.5054	0.685669		99.702	0.50556		98.1399	0.678642
111.82	0.724669		110.929	1.43784		582.408	0.590047		58.0571	0.479209
138.88	1.08479		105.907	1.21341		135.607	0.654869		89.7716	0.667246
162.336	1.24949		379.935	0.716141		127.691	0.729343		105.404	0.612544
144.001	1.83598		63.5028	0.648115		241.064	0.603652		99.6423	0.554804
124.189	0.766044		60.7305	0.960292		146.858	0.654879		153.216	0.63092
625.653	1.19675		55.3287	0.459867		99.9409	0.573545		326.134	1.65928
113.032	0.251766		66.0507	0.803657		230.15	0.603652		52.9724	0.563541
170.334	1.13902		60.3906	0.621486		742.378	0.571682		82.6304	0.637901
73.8864	0.690223		550.482	2.73246		73.0955	0.616945		152.173	0.817105
136.409	0.761625		58.9309	0.582293		228.575	0.571645		125.18	0.827742
342.745	0.564055		96.9165	1.19661		287.597	0.734519		157.376	0.798112
116.674	0.55736		51.9601	0.829877		169.002	0.622741		97.4002	0.887192
136.642	0.987582		100.523	1.27192		93.9218	0.567227		65.4759	0.709127
199.462	1.04498		101.095	1.18657		106.626	0.571622		64.1715	0.617532
252.674	0.741999		93.5141	1.11556		122.933	0.466953		59.9348	0.5032
172.669	1.26014		50.9178	0.53873		261.457	0.697124		478.096	1.53288
137.572	0.822684		141.597	0.685157		109.645	0.634782		54.9835	0.451168
52.4009	0.47692		64.2814	0.653441		543.676	0.617426		73.8572	0.387498
226.227	1.39596		348.094	1.51872		67.2463	0.487774		137.054	0.727757
144.493	0.827304		73.6488	0.676588		91.3237	0.530762		57.0492	0.631225
179.219	1.22459		264.087	1.87138		582.283	0.660203		156.878	0.779446
173.395	1.26215		97.2911	1.28216		50.2146	0.509577		119.735	0.759022
83.785	0.450307		97.3166	1.38854		195.118	0.593253		53.3232	0.558654
100.379	0.618821		88.912	0.701988		96.9191	0.61255		97.8043	0.74008
102.39	0.609933		55.9046	0.543851		368.912	0.632997		153.146	0.742591
142.529	1.08761		76.7466	0.632342		189.987	0.629478		84.9583	0.735288
142.233	0.967096		102.412	0.504044		165.651	0.678653		74.4686	0.666825
174.966	1.63774		122.429	0.850907		137.127	0.662955		52.4905	0.5477
89.6345	0.501323		608.838	1.69997		164.518	0.646405		69.8785	0.742134
223.798	0.797899		452.247	2.82287		102.822	0.616258		487.722	1.72487
101.944	0.57142		418.573	2.81304		111.176	0.685067		71.2225	0.59494
138.488	1.38707		53.1321	0.801062		339.209	0.681136		206.36	0.974907
188.127	1.41379		105.984	0.646135		270.624	0.587714		52.3603	0.653133
163.602	0.729088		128.08	0.861741		156.097	0.680827		90.3324	0.774996
77.7031	0.60225		98.7701	0.816903		103.95	0.46652		334.329	1.92722
107.425	0.643324		67.3406	0.50698		204.648	0.599674		846.509	4.78362
236.41	0.924796		60.4358	0.609605		56.1021	0.890189		105.217	0.953683
133.263	1.30573		460.822	2.19927		277.011	0.554019		62.3476	0.665456
54.0157	0.537476		133.057	1.95063		138.536	0.632362		52.5438	0.73118
88.3449	0.539083		54.9506	0.827965		140.484	0.571237		146.263	0.842089
95.8647	0.693537		157.102	2.03318		76.0726	0.544703		75.4341	0.59357
168.401	1.17277		66.5738	0.594652		668.491	0.647101		62.2007	0.722965
126.968	1.18281		61.3129	0.718717		206.628	0.687814		100.87	0.734603
119.033	0.607071		145.734	1.7363		126.256	0.581373		95.3799	0.629171
179.912	1.29227		57.3771	0.571368		132.263	0.579983		166.518	0.690445
173.221	0.894639		99.781	1.22938		375.367	0.682547		88.1274	1.06665
86.5817	0.648747		81.4318	0.564608		202.473	0.656568		89.9288	0.844828
81.7881	0.544908		227.872	2.18066		228.204	0.522298		119.91	0.660892
102.682	0.598133		61.9967	0.662112		82.6013	1.11536		103.402	0.792796
161.759	1.35373		57.4394	0.859647		329.19	0.63403		105.909	0.59106
151.356	1.23724		51.1562	1.00044		303.585	0.670037		105.542	0.803066
68.6174	0.643224		63.6073	0.753403		132.598	0.508568		420.679	0.966539
141.745	1.14274		117.697	1.34566		97.6676	0.53708		232.139	0.810871
111.853	0.482192		55.3533	0.779349		300.48	0.594787		96.3088	0.687364
96.6506	0.643726		195.895	1.27299		138.05	0.645238		178.842	0.891382
556.507	2.30717		168.677	1.48088		450.391	0.956915		86.4344	0.70311
78.9573	0.881232		143.586	0.947145		92.0382	0.622576		207.943	0.714475
65.5975	0.320357		62.5434	0.439455		206.765	0.612364		70.4463	0.662718
89.8446	0.60456		74.2623	1.45983		97.4118	0.628207		161.601	0.670933
237.818	0.831823		53.5738	0.85073		223.378	0.707008		82.8971	0.79622
62.834	0.634487		71.982	1.2582		86.9906	0.56551		80.6138	0.64971
70.7532	0.496201		125.977	1.48922		199.646	0.682526		129.804	0.607491
61.4172	0.503131		60.1904	0.547476		302.678	0.480158		79.5553	0.64834
84.7196	0.562382		90.0167	1.17577		177.683	0.653767		66.3726	0.746242
183.019	1.52265		70.6825	0.638412		116.741	0.589974		87.3236	0.688733
285.822	2.26108		53.5003	0.591608		59.6589	0.760709		60.8855	0.578509
69.0054	1.06471		82.3279	1.29286		255.552	0.611529		405.041	0.940162
73.1134	0.446304		57.5473	0.640355		117.979	0.737189		70.8889	0.836612
141.608	0.633838		57.2392	0.943852		97.3204	0.632533		315.198	1.19453
128.741	0.937287		53.3974	0.565858		184.927	0.529993		90.7166	0.732549
59.5038	0.421376		116.961	1.48169		83.4157	0.534402		87.4705	0.627117
71.5348	0.595104		85.717	1.17156		195.846	0.633907		137.445	0.848023
170.753	0.794		51.0942	0.483829		126.056	0.510628		261.955	0.892204
71.0865	0.554693		65.0926	0.658737		124.664	0.559896		85.6838	0.636702
526.261	1.79345		58.4292	0.674689		125.785	0.663676		61.0665	0.646287
108.976	0.585517		336.096	1.4046		427.124	0.736708		59.2394	0.722965
109.035	1.12592		62.6192	0.5959		127.986	0.587296		133.846	0.872213
72.8818	0.923721		430.626	3.30494		303.892	0.675769		89.1154	0.948891
157.184	1.24716		369.809	2.30121		186.929	0.539861		94.3162	0.580106
122.13	1.24702		160.393	1.29637		589.826	0.727039		320.396	0.928352
52.8223	0.640694		57.4098	0.579462		153.231	0.594805		71.6241	0.534693
106.39	0.617252		150.808	1.74762		84.4021	0.625323		98.9365	0.734603
100.413	1.18172		54.735	0.539946		220.04	0.611005		81.3927	0.748296
68.718	1.31389		57.2574	0.599868		338.416	0.679271		127.601	0.894121
120.384	0.594745		97.9387	1.00013		932.955	0.704337		107.188	0.691015
103.957	0.572861		237.267	1.93186		121.608	0.546608		494.5	0.761532
89.0387	0.804642		109.096	1.57384		162.296	0.535579		148.972	1.76154
51.3231	0.441367		75.7472	0.58513		150.527	0.652603		77.0854	0.616163
62.9285	0.446113		384.627	2.79782		101.102	0.623949		246.238	0.86345
75.6519	0.780625		115.301	1.34177		772.375	0.586619		135.164	0.801925
115.604	0.580915		51.199	0.875994		188.587	0.646886		78.1664	0.725018
56.2657	0.467253		61.4507	0.560513		354.791	1.05848		224.366	0.671755
112.201	0.528087		116.766	1.17658		105.279	0.677335		113.311	0.690103
50.6584	0.449564		341.439	1.743		87.4291	0.571484		70.7792	0.647656
641.59	1.99769		82.0901	0.860933		156.679	0.523277		190.35	0.777735
102.159	1.13901		66.9299	0.639546		244.539	1.14489		121.169	0.824746
113.672	0.740549		119.037	1.26541		93.9897	0.494984		116.62	0.533552
102.226	0.593283		392.574	3.47418		83.0845	0.552462		248.177	0.926298
103.488	0.662505		109.103	1.2646		418.818	0.481134		509.546	1.24328
214.282	1.27261		113.455	1.24484		208.909	0.603176		139.199	0.743846
147.723	0.909675		416.714	2.8755		107.143	0.479756		355.066	0.88258
115.175	0.576624		181.316	1.33415		99.892	0.535226		276.374	1.25259
75.7863	0.58892		72.4681	0.627642		202.583	0.615469		113.948	0.685082
438.206	1.37762		287.442	3.25409		370.372	0.564911		62.7543	0.677095
131.849	1.25018		113.105	1.38574		243.095	0.623117		167.48	0.74453
95.6106	0.591173		412.88	3.67462		275.067	0.512173		90.0732	0.633963
309.814	1.62861		58.7425	0.894295		111.868	0.506847		184.106	0.679149
72.672	0.772859		294.741	1.49878		82.4909	1.1269		80.8762	0.696264
102.756	0.562794		65.8298	0.549987		153.813	0.637327		72.4472	0.75035
52.5004	0.456467		246.865	1.68208		126.163	0.667951		81.5312	0.716803
171.577	1.05598		102.408	1.22435		63.2382	0.352697		220.071	0.795535
109.262	0.730865		66.2067	1.21836		57.8083	0.408939		72.3991	0.82292
546.184	2.07141		64.8311	0.686916		98.5224	0.538385		565.523	1.27587
172.047	1.46326		235.166	1.91011		152.694	0.563944		214.222	0.819634
114.055	0.871516		75.4948	1.03778		223.089	0.535123		62.0397	0.692841
113.579	0.504789		52.4548	0.700439		85.019	0.614061		53.2834	0.705164
89.2561	0.535949		100.82	1.25626		91.4713	0.588515		162.72	0.882711
97.9636	0.697117		404.199	2.16302		250.095	0.555827		75.914	0.617532
57.3804	0.560301		86.2395	0.923932		195.199	0.563564		117.406	1.18098
243.89	1.76566		117.468	1.5519		54.2058	0.542024		82.5076	0.74008
330.22	1.52501		69.4852	1.11714		194.718	0.697016		140.908	1.08787
119.566	0.61416		102.112	1.69045		157.511	0.57099		55.9791	0.835243
127.232	0.667443		82.191	1.41254		195.609	0.624739		86.6712	0.746242
112.854	0.759245		105.828	1.23933		151.057	0.852952		107.382	0.743503
307.536	1.10742		90.3506	1.20978		59.2969	0.377007		105.722	0.876321
112.606	0.617539		301.8	1.68875		656.488	0.604437		100.611	0.598363
322.355	1.38931		87.4253	1.07406		547.964	0.575634		137.889	0.627117
92.0578	0.565958		51.7831	0.595009		94.6572	0.333552		60.2023	0.612055
542.253	1.70902		53.2015	0.568773		133.316	0.329052		144.743	0.660664
95.8359	0.589448		158.731	2.00577		503.587	0.642621		77.4691	0.687364
64.8753	0.489688		93.3007	0.80174		363.718	0.569924		147.692	0.705164
104.201	0.787241		60.5915	0.478809		777.413	0.709766		66.3392	0.624379
202.493	0.713368		56.2908	0.479538		125.227	0.53166		89.6408	0.739396
142.792	0.918591		402.573	3.58652		264.456	0.600977		125.222	0.961899
93.1281	1.0766		67.754	0.51622		230.753	0.555774		259.126	1.19467
73.6098	0.673196		372.607	2.80554		127.883	0.601117		87.1209	0.712695
321.986	1.79308		84.0553	0.597681		315.407	0.671555		86.3498	0.741449
123.319	0.74611		135.927	1.56323		389.569	0.556308		103.328	0.763357
99.1587	0.683598		74.5042	0.80757		209.577	0.549748		68.1425	0.679833
116.042	0.907038		118.174	1.26217		137.168	0.598353		254.969	0.842637
107.609	0.516654		51.7198	0.839393		245.401	0.62706		159.578	0.749437
91.4859	0.566437		80.5895	0.878505		118.973	0.709841		84.4977	0.817443
101.444	0.673771		247.608	1.21411		129.903	0.540472		130.196	0.795078
204.386	1.60411		389.049	3.04042		117.332	0.585134		508.437	1.41341
253.547	0.682585		155.514	1.04448		91.0009	0.595335		118.372	0.769976
562.432	2.66598		226.031	0.631394		112.096	0.592932		532.133	0.973233
147.792	0.676647		86.137	0.624808		317.243	0.597258		205.282	0.856467
138.21	1.03316		53.4864	0.493061		227.018	0.624763		100.052	0.802381
218.806	0.603829		60.4034	0.531605		283.403	0.573794		116.161	0.881113
56.6735	0.625162		378.406	2.12152		159.357	0.525532		222.063	1.02899
240.927	1.32539		65.8593	0.580352		206.444	0.557523		101.383	1.6965
61.3219	0.723962		94.8088	1.4076		85.6632	0.625083		173.402	0.720911
184.129	1.17949		492.795	3.02254		97.6591	0.482164		58.1584	0.718857
175.282	0.717462		82.9936	0.631853		88.6743	0.609008		52.9877	0.507992
117.73	0.771804		456.87	3.61002		135.843	0.619622		77.1951	0.686679
108.803	0.752246		536.929	3.473		80.2664	0.674058		69.9914	0.774312
101.855	0.927604		64.7332	1.34403		59.4982	0.439492		274.91	1.5517
120.204	0.598077		59.4897	0.449577		73.1956	1.13983		120.987	1.13306
129.397	0.930288		61.8298	1.40201		84.8326	0.530926		116.667	0.60384
140.706	1.16216		123.116	0.622487		96.9464	0.588499		102.453	1.36309
170.635	1.20497		369.31	2.04723		59.7791	0.40718		60.8541	0.832505
112.09	0.561548		121.959	1.4476		168.053	0.548924		172.929	1.15428
115.34	0.673627		69.6248	0.811943		138.274	0.563705		366.027	1.43032
51.0873	0.597693		81.8118	0.594604		610.425	1.11426		371.7	1.55218
95.9924	0.581011		456.492	3.63111		108.072	0.627166		75.2673	0.655871
360.718	1.92487		55.2141	0.59347		132.834	0.597432		63.1437	0.59494
101.05	0.510541		50.1477	0.407226		119.183	0.671067		77.6724	0.732549
73.7373	0.627175		115.731	0.593929		121.764	0.496131		420.511	1.66118
66.2444	0.648747		111.03	1.35156		117.01	0.487142		115.122	0.752403
151.036	0.743018		110.974	1.28063		295.783	0.528878		72.3093	0.637386
65.2888	0.714039		93.9129	1.3829		72.3099	0.577444		739.758	2.21743
121.044	0.861736		100.053	1.11269		181.276	0.548203		90.6993	0.749665
107.977	0.630291		59.0236	0.834211		154.771	0.487425		100.723	0.783896
177.617	1.13594		56.6871	0.778824		108.271	1.36919		82.7027	0.779104
153.053	0.867681		165.054	2.14213		127.345	0.519203		53.0884	0.802381
113.691	0.666724		53.4739	0.753164		144.438	0.574319		60.3319	0.647656
132.927	0.648699		99.9085	1.48807		102.166	0.690615		137.739	0.760847
662.849	3.01637		68.979	0.663212		146.663	0.619775		241.838	0.762125
227.297	1.33194		51.3639	0.506303		81.4532	0.520565		155.649	0.985861
52.7844	0.514712		101.696	0.978856		92.2913	0.587538		120.325	0.734831
[truncated: 9,519 more rows]

## Sheet: Fig 6E
Chromosome segregation in smc5-DLEL mutant cells
		wt									smc5(DLEL)
		Unbudded	Budded				Rebudded		Total		Unbudded	Budded				Rebudded		Total
	time after G1 release		1 nucleus	Anaphase nucleus	2 nuclei	Nuclear missegregation	2 nuclei	Nuclear missegregation				1 nucleus	Anaphase nucleus	2 nuclei	Nuclear missegregation	2 nuclei	Nuclear missegregation
	0	432	16	0	0	0	0	0	448		299	21	5	0	0	0	0	325
	20	104	133	0	2	0	0	0	239		145	175	11	7	3	0	0	341
	40	16	240	0	2	0	0	0	258		14	252	3	1	0	0	0	270
	60	5	85	38	29	0	0	0	157		7	130	43	6	2	0	0	188
	75	0	48	14	95	1	1	0	159		3	82	49	38	13	1	1	187
	90	50	50	20	97	1	29	0	247		6	53	37	64	27	12	3	202
	105	2	32	2	9	0	30	1	76		7	72	22	29	18	30	26	204
	120	19	111	27	32	4	20	1	214		5	114	21	15	16	27	28	226
	135	21	44	23	114	1	5	1	209		10	87	12	8	6	31	15	169
		Budding	Re-budding	2 nuclei	Anaphase	Nuclear Missegregation					Budding	Re-budding	2 nuclei	Anaphase	Nuclear Missegregation
	0	3.57143	0	0	0	0					8	0	0	1.53846	0
	20	56.4854	0	0.83682	0	0					57.478	0	2.05279	3.22581	0.879765
	40	93.7984	0	0.775194	0	0					94.8148	0	0.37037	1.11111	0
	60	96.8153	0	18.4713	24.2038	0					96.2766	0	3.19149	22.8723	1.06383
	75	99.3711	0.628931	59.7484	8.80503	0.628931					97.3262	1.06952	20.3209	26.2032	7.48663
	90	68.0162	11.7409	39.2713	8.09717	0.404858					89.604	7.42574	31.6832	18.3168	14.8515
	105	56.5789	40.7895	11.8421	2.63158	1.31579					69.1176	27.451	14.2157	10.7843	21.5686
	120	81.3084	9.81308	14.9533	12.6168	2.33645					73.4513	24.3363	6.63717	9.29204	19.469
	135	87.0813	2.87081	54.5455	11.0048	0.956938					66.8639	27.2189	4.73373	7.10059	12.426

## Sheet: Fig S2B
Chromosome tag segregation in mms21Dc and smc5-S1 mutant cells
	Nuclear segregation			Centromere 3 tag		rDNA telomeric flank tag (tetO:487)
	wild type	mms21Dc	smc5-S1	wild type	mms21Dc	wild type	mms21Dc
Correct segregation	786	598	33	289	156	280	19
Missegregation	7	198	280	2	83	7	198
Total cells	793	796	313	291	239	287	217
Missegregation	0.882724	24.8744	89.4569	0.687285	34.728	2.43902	91.2442
